# Supplementary material for: Discrimination of Steatotic and Non-Steatotic Chemicals Through Transcriptome Analysis in Primary Human Hepatocytes
Source: Int J Mol Sci. 2026 Apr 25;27(9):3825. doi: 10.3390/ijms27093825 (PMC13164476; doi:10.3390/ijms27093825)
Supplement: Supplementary file 1 [file ijms-27-03825-s001.zip]

Archive with 3 entries (3 files):
- ijms-4139508-supplementary120426.pdf
- Table S2_kegg_pathways_dependent_on_dose.xlsx
- Table S3_kegg_pathways_dependent_on_time.xlsx
