# Supplementary material for: Discrimination of Steatotic and Non-Steatotic Chemicals Through Transcriptome Analysis in Primary Human Hepatocytes
Source: Int J Mol Sci. 2026 Apr 25;27(9):3825. doi: 10.3390/ijms27093825 (PMC13164476; doi:10.3390/ijms27093825)
Supplement: Supplementary file 1 [file ijms-27-03825-s001.zip › Table S2_kegg_pathways_dependent_on_dose.xlsx]

## Sheet: low dose unexposed control up
Go Simple DEVEA
		Pathway	N	DEG	p-value	genes	url
1	?	Metabolic pathways	1540	321	4.8e-12	AACS, ABAT, ACAA2, ACACB, ACAD8, ACADS, ACADVL, ACAT2, ACO2, ACOX1, ACOX2, ACP2, ACSM5, ACSS2, ACSS3, ADA, ADCY6, ADCY9, ADSSL1, AGMAT, AGPAT1, AGPAT2, AGPAT3, AGXT, AHCYL1, AK1, AK4, AK8, ALAD, ALDH1L1, ALDH2, ALDH3B1, ALDH4A1, ALDH5A1, ALDH6A1, ALDH8A1, ALG12, AMDHD2, AMPD2, ANPEP, APRT, ASMTL, ASRGL1, ASS1, ATP5D, ATP6AP1, ATP6V0A1, ATP6V0E2, ATP6V1A, B3GAT3, B3GNT3, B4GALT2, B4GALT7, B4GAT1, …	hsa01100
2	?	Lysosome	132	42	7.77e-07	ABCA2, ACP2, AGA, AP1B1, AP1M1, AP3D1, AP3S2, AP4M1, ATP6AP1, ATP6V0A1, CLTB, CTNS, CTSA, CTSF, CTSH, CTSO, DNASE2, ENTPD4, FUCA1, GAA, GALC, GGA3, GLB1, GM2A, GNPTG, GUSB, HGSNAT, HYAL1, IGF2R, LAMP1, MCOLN1, NAGA, NAGPA, NEU1, PLA2G15, PSAP, SGSH, SLC11A2, SMPD1, TCIRG1, TPP1, WDR7	hsa04142
3	?	Complement and coagulation cascades	85	30	2.76e-06	A2M, C1R, C1S, C3, C4BPA, C5, C6, C8B, C8G, C9, CFH, CPB2, F12, F2, F5, F7, F8, F9, FGA, FGB, FGG, MASP2, PLG, PROC, PROCR, PROS1, SERPINA1, SERPINA5, SERPINF2, SERPING1	hsa04610
4	?	Inositol phosphate metabolism	73	27	3.1e-06	ALDH6A1, IMPA2, INPP5A, INPP5E, INPP5K, INPPL1, ITPK1, ITPKA, MTMR1, MTMR14, MTMR3, MTMR4, OCRL, PI4K2A, PI4KA, PI4KB, PIK3C2B, PIKFYVE, PIP4K2B, PIP4K2C, PIP5K1C, PLCB3, PLCD1, PLCD3, PLCG1, PTEN, TPI1	hsa00562
5	?	Phosphatidylinositol signaling system	97	32	6.79e-06	CALM3, DGKD, DGKQ, IMPA2, INPP5A, INPP5E, INPPL1, IP6K1, IP6K3, ITPK1, ITPKA, ITPR3, MTMR1, MTMR14, MTMR3, MTMR4, OCRL, PI4K2A, PI4KA, PI4KB, PIK3C2B, PIKFYVE, PIP4K2B, PIP4K2C, PIP5K1C, PLCB3, PLCD1, PLCD3, PLCG1, PRKCA, PTEN, TMEM55B	hsa04070
6	?	Glyoxylate and dicarboxylate metabolism	30	15	6.92e-06	ACAT2, ACO2, ACSS2, AGXT, CAT, DLD, GLYCTK, GRHPR, HAO1, HAO2, MDH2, PCCB, PGP, SHMT1, SHMT2	hsa00630
7	?	Insulin resistance	108	34	1.12e-05	ACACB, AGT, AKT1, AKT2, CREB3L3, CREB3L4, CRTC2, G6PC3, GYS1, IKBKB, INSR, MLXIPL, NFKBIA, NR1H2, NR1H3, PCK2, PPARA, PPP1CA, PRKCZ, PTEN, PTPRF, PYGB, PYGL, RELA, RPS6KA1, RPS6KA2, RPS6KB2, SLC27A1, SLC27A3, SLC27A4, SLC27A5, SREBF1, TBC1D4, TNFRSF1A	hsa04931
8	?	Insulin signaling pathway	137	40	1.49e-05	ACACB, AKT1, AKT2, BAD, CALM3, CBL, ELK1, EXOC7, FBP1, FLOT1, FLOT2, G6PC3, GYS1, HRAS, IKBKB, INPP5A, INPPL1, INSR, MAP2K2, MAPK3, PCK2, PHKA2, PPP1CA, PRKACA, PRKAR1B, PRKAR2A, PRKCZ, PTPRF, PYGB, PYGL, RAF1, RAPGEF1, RPS6KB2, RPTOR, SHC1, SHC2, SORBS1, SREBF1, TRIP10, TSC1	hsa04910
9	?	Hepatitis C	157	43	4.06e-05	AKT1, AKT2, BAD, CASP9, CD81, CLDN3, CLDN4, E2F1, EGFR, EIF2AK1, EIF2AK2, EIF3E, HRAS, IFIT1, IKBKB, IKBKE, IRF3, IRF7, MAP2K2, MAPK3, MAVS, MX1, NFKBIA, NR1H3, OAS1, OAS2, OAS3, PIAS1, PPARA, PPP2R1A, RAF1, RELA, RIPK1, RXRA, SCARB1, TICAM1, TLR3, TNFRSF1A, TP53, TRADD, TRAF2, TYK2, YWHAE	hsa05160
10	?	Endocytosis	251	61	6.1e-05	ACAP3, AGAP1, AGAP3, AP2A1, AP2A2, ARAP1, ARF5, ARFGAP1, ARRB2, ASAP3, BIN1, CBL, CBLC, CHMP1A, CHMP6, CHMP7, CLTB, CYTH1, DNM2, EGFR, EHD2, EPN1, FGFR3, FGFR4, GBF1, GRK2, GRK5, GRK6, HGS, HLA-A, HLA-B, HLA-C, HLA-F, HRAS, IGF2R, IQSEC1, LDLRAP1, MVB12A, PARD3, PARD6A, PIP5K1C, PLD2, PML, PRKCZ, PSD4, RAB11FIP3, RAB11FIP5, RAB5B, RNF41, SH3GL1, SH3GLB2, SMAD3, SMAP2, TGFBR2, VPS26B, VPS28, VPS37…	hsa04144
11	?	Other glycan degradation	18	10	7.83e-05	AGA, ENGASE, FUCA1, GBA2, GLB1, HEXDC, MAN2B2, MAN2C1, NEU1, NEU4	hsa00511
12	?	Fat digestion and absorption	43	17	7.88e-05	ABCG8, ACAT2, AGPAT1, AGPAT2, APOA4, APOB, DGAT1, DGAT2, FABP1, MOGAT2, MTTP, NPC1L1, PLA2G12B, PLA2G2A, SCARB1, SLC27A1, SLC27A4	hsa04975
13	?	Carbon metabolism	115	33	0.000118275	ACADS, ACAT2, ACO2, ACOX1, ACSS2, AGXT, ALDH6A1, CAT, CPS1, DLD, DLST, FBP1, GLYCTK, GPT, H6PD, HAO1, HAO2, IDH2, MDH2, ME1, OGDH, OGDHL, PC, PCCB, PFKL, PFKP, PGP, PKM, SHMT1, SHMT2, SUCLG2, TKT, TPI1	hsa01200
14	?	PPAR signaling pathway	75	24	0.000160855	ACOX1, ACOX2, APOA2, APOA5, CYP27A1, CYP8B1, DBI, FABP1, FADS2, HMGCS2, ILK, ME1, NR1H3, PCK2, PLIN4, PLIN5, PLTP, PPARA, RXRA, RXRB, SLC27A1, SLC27A4, SLC27A5, SORBS1	hsa03320
15	?	Adherens junction	71	23	0.00017828	ACTN4, BAIAP2, CDH1, CTNND1, EGFR, EP300, FARP2, INSR, MAPK3, NECTIN1, NECTIN2, NLK, PARD3, PTPN6, PTPRF, PTPRJ, SMAD3, SORBS1, SSX2IP, TCF7L1, TGFBR2, WASF2, WASF3	hsa04520
16	?	Peroxisome	82	25	0.000277956	ABCD1, ACOX1, ACOX2, AGXT, CAT, CRAT, DAO, DECR2, ECH1, HACL1, HAO1, HAO2, HMGCL, IDH2, MLYCD, MPV17L2, MVK, PEX10, PEX11A, PEX11B, PEX11G, PEX26, PEX5, PEX7, PRDX5	hsa04146
17	?	Thyroid hormone signaling pathway	121	33	0.000336507	AKT1, AKT2, ATP2A2, BAD, CASP9, DIO1, EP300, GATA4, HDAC3, HRAS, KAT2A, MAP2K2, MAPK3, MED12, MED16, MED24, NCOA3, NCOR1, NOTCH2, PFKL, PFKP, PLCB3, PLCD1, PLCD3, PLCG1, PRKACA, PRKCA, RAF1, RXRA, RXRB, SLC16A2, TBC1D4, TP53	hsa04919
18	?	Neurotrophin signaling pathway	119	32	0.000539425	ABL1, AKT1, AKT2, ARHGDIA, BAD, CALM3, CAMK2G, HRAS, IKBKB, IRAK1, MAGED1, MAP2K2, MAP2K5, MAP3K5, MAPK13, MAPK3, MAPK7, MAPKAPK2, NFKBIA, NFKBIB, NFKBIE, PLCG1, RAF1, RAPGEF1, RELA, RPS6KA1, RPS6KA2, SH2B3, SHC1, SHC2, TP53, YWHAE	hsa04722
19	?	Human papillomavirus infection	331	71	0.000900654	AKT1, AKT2, ATP6AP1, ATP6V0A1, ATP6V0E2, ATP6V1A, AXIN1, BAD, CCND3, CRB3, CREB3L3, CREB3L4, DVL1, DVL2, DVL3, E2F1, EGFR, EIF2AK2, EP300, FN1, FZD5, GNAS, HLA-A, HLA-B, HLA-C, HLA-F, HRAS, IKBKB, IKBKE, IRF3, ITGA5, ITGA7, ITGB7, LAMA5, LAMB2, LAMB3, LLGL1, LLGL2, MAP2K2, MAPK3, MX1, NOTCH2, OASL, PARD3, PARD6A, PKM, PPP2R1A, PPP2R5B, PPP2R5D, PRKACA, PRKCZ, PTEN, PXN, RAF1, RELA, RFNG, RPS6KB2,…	hsa05165
20	?	beta-Alanine metabolism	31	12	0.00110637	ABAT, ACADS, ACOX1, ALDH2, ALDH3B1, ALDH6A1, CNDP1, CSAD, DPYS, HADHA, MLYCD, SMOX	hsa00410
21	?	Valine, leucine and isoleucine degradation	48	16	0.00118713	AACS, ABAT, ACAA2, ACAD8, ACADS, ACAT2, ALDH2, ALDH6A1, BCAT2, DLD, HADHA, HMGCL, HMGCS2, IVD, MCCC2, PCCB	hsa00280
22	?	Axon guidance	182	43	0.00132145	ABL1, ABLIM1, ABLIM3, BMPR2, CAMK2G, CDK5, DPYSL2, EFNB1, EPHA1, EPHB4, EPHB6, GDF7, GNAI2, HRAS, ILK, LIMK1, LIMK2, MAPK3, MYL5, NEO1, NGEF, PAK1, PAK4, PARD3, PARD6A, PLCG1, PLXNA1, PLXNA2, PLXNB1, PLXNB2, PRKCA, PRKCZ, RAF1, RHOD, ROBO1, ROBO3, RRAS, SEMA4B, SEMA4G, SMO, SRGAP2, SSH1, SSH3	hsa04360
23	?	Chronic myeloid leukemia	76	22	0.00136482	ABL1, AKT1, AKT2, BAD, BCL2L1, BCR, CBL, CTBP1, E2F1, HRAS, IKBKB, MAP2K2, MAPK3, NFKBIA, RAF1, RELA, SHC1, SHC2, SMAD3, STAT5B, TGFBR2, TP53	hsa05220
24	?	Sulfur metabolism	10	6	0.00138861	ETHE1, MPST, PAPSS1, PAPSS2, SELENBP1, SUOX	hsa00920
25	?	Autophagy - animal	141	35	0.00146401	AKT1, AKT2, ATG13, ATG2A, ATG4C, ATG4D, ATG7, BAD, BCL2L1, CAMKK2, DEPTOR, HRAS, LAMP1, MAP1LC3A, MAP2K2, MAPK3, MLST8, MTMR14, MTMR3, MTMR4, PRKACA, PTEN, RAF1, RPS6KB2, RPTOR, RRAGD, RRAS, SMCR8, SNAP29, STK11, TP53INP2, TSC1, ULK1, WIPI2, ZFYVE1	hsa04140
26	?	Apoptosis	136	34	0.00149238	AKT1, AKT2, BAD, BCL2L1, CAPN1, CASP6, CASP9, CTSF, CTSH, CTSO, DAB2IP, DAXX, HRAS, IKBKB, ITPR3, LMNA, LMNB2, MAP2K2, MAP3K14, MAP3K5, MAPK3, NFKBIA, PARP1, PARP3, PIDD1, RAF1, RELA, RIPK1, SPTAN1, TNFRSF1A, TP53, TRADD, TRAF2, TUBA1B	hsa04210
27	?	Propanoate metabolism	32	12	0.00153138	ABAT, ACACB, ACADS, ACOX1, ACSS2, ACSS3, ALDH6A1, DLD, HADHA, MLYCD, PCCB, SUCLG2	hsa00640
28	?	Glycerophospholipid metabolism	98	26	0.00212623	AGPAT1, AGPAT2, AGPAT3, DGKD, DGKQ, ETNK2, GPAT4, GPD1, LCAT, LPCAT3, LPGAT1, LPIN2, LYPLA2, MBOAT7, PCYT2, PEMT, PLA1A, PLA2G12B, PLA2G15, PLA2G16, PLA2G2A, PLD2, PLD3, PNPLA6, PTDSS2, TAZ	hsa00564
29	?	Salmonella infection	249	54	0.00278026	ACTR1A, ACTR1B, AKT1, AKT2, CD14, CYFIP2, CYTH1, DNM2, ELMO1, EXOC4, EXOC7, FHOD1, FLNA, FLNB, FYCO1, GCC2, GSDMD, HRAS, IKBKB, IRAK1, KLC3, MAP2K2, MAPK13, MAPK3, MYD88, MYL5, NFKBIA, PAK1, PIK3C2B, PKN1, PLEKHM1, PLEKHM2, PYCARD, RAB5B, RAF1, RELA, RHOB, RILP, RIPK1, RRAS, SNX33, STX10, TAB1, TCF7L1, TIRAP, TLR2, TNFRSF1A, TRADD, TRAF2, TUBA1B, VPS11, VPS18, VPS39, WASF3	hsa05132
30	?	Hepatocellular carcinoma	168	39	0.0030247	AKT1, AKT2, ARID1A, AXIN1, BAD, BCL2L1, DVL1, DVL2, DVL3, E2F1, EGFR, ELK1, FZD5, GSTM4, HRAS, LRP5, LRP6, MAP2K2, MAPK3, PLCG1, PRKCA, PTEN, RAF1, RPS6KB2, SHC1, SHC2, SMAD3, SMARCA4, SMARCB1, SMARCC1, SMARCD1, SMARCD2, TCF7L1, TGFA, TGFBR2, TP53, TXNRD2, TXNRD3, WNT7B	hsa05225
31	?	Alcoholic liver disease	142	34	0.00321299	ACACB, ACADVL, ACOX1, AKT1, AKT2, ALDH2, C3, C5, CAMKK2, CD14, FABP1, IKBKB, IKBKE, IL17RA, IRAK1, IRF3, LBP, LPIN2, MAP3K14, MAP3K5, MAPK13, MLYCD, MYD88, NFKBIA, PPARA, RELA, RIPK1, SREBF1, TAB1, TCF7L1, TICAM1, TIRAP, TNFRSF1A, TRADD	hsa04936
32	?	Parathyroid hormone synthesis, secretion and action	106	27	0.0033106	ADCY6, ADCY9, ARHGEF1, ARRB2, CREB3L3, CREB3L4, EGFR, GNA11, GNA12, GNAI2, GNAS, ITPR3, JUND, LRP5, LRP6, MAPK3, MMP14, MMP15, MMP24, PLCB3, PLD2, PRKACA, PRKCA, RAF1, RXRA, RXRB, SLC9A3R1	hsa04928
33	?	Acute myeloid leukemia	67	19	0.00364373	AKT1, AKT2, BAD, CD14, CEBPA, HRAS, IKBKB, JUP, MAP2K2, MAPK3, PIM2, PML, RAF1, RARA, RELA, RPS6KB2, STAT5B, TCF7L1, ZBTB16	hsa05221
34	?	Non-small cell lung cancer	72	20	0.00376252	AKT1, AKT2, BAD, CASP9, E2F1, EGFR, EML4, FHIT, HRAS, MAP2K2, MAPK3, PLCG1, PRKCA, RAF1, RASSF5, RXRA, RXRB, STAT5B, TGFA, TP53	hsa05223
35	?	Prostate cancer	97	25	0.00389957	AKT1, AKT2, AR, BAD, CASP9, CREB3L3, CREB3L4, E2F1, EGFR, EP300, ETV5, HRAS, IKBKB, IL1R2, MAP2K2, MAPK3, NFKBIA, PTEN, RAF1, RELA, SPINT1, TCF7L1, TGFA, TMPRSS2, TP53	hsa05215
36	?	Human cytomegalovirus infection	225	49	0.00390598	ADCY6, ADCY9, AKT1, AKT2, ARHGEF1, BCAR1, CALM3, CALR, CASP9, CREB3L3, CREB3L4, CX3CL1, E2F1, EGFR, ELK1, GNA11, GNA12, GNAI2, GNAS, GNB1, GNB2, HLA-A, HLA-B, HLA-C, HLA-F, HRAS, IKBKB, IRF3, ITPR3, MAP2K2, MAPK13, MAPK3, NFKBIA, PLCB3, PRKACA, PRKCA, PTGER1, PXN, RAF1, RELA, RIPK1, RPS6KB2, TAP1, TAPBP, TNFRSF1A, TP53, TRADD, TRAF2, TSC1	hsa05163
37	?	mTOR signaling pathway	156	36	0.00474269	AKT1, AKT2, ATP6V1A, DEPTOR, DVL1, DVL2, DVL3, FZD5, GATSL2, HRAS, IKBKB, INSR, LAMTOR1, LPIN2, LRP5, LRP6, MAP2K2, MAPK3, MLST8, NPRL3, PRKCA, PTEN, RAF1, RPS6KA1, RPS6KA2, RPS6KB2, RPTOR, RRAGD, STK11, TELO2, TNFRSF1A, TSC1, ULK1, WDR24, WDR59, WNT7B	hsa04150
38	?	Sphingolipid signaling pathway	119	29	0.00476371	AKT1, AKT2, CERS2, CERS5, FCER1G, GNA12, GNAI2, HRAS, MAP2K2, MAP3K5, MAPK13, MAPK3, PLCB3, PLD2, PPP2R1A, PPP2R5B, PPP2R5D, PRKCA, PRKCZ, PTEN, RAF1, RELA, SMPD1, SMPD2, SPHK2, TNFRSF1A, TP53, TRADD, TRAF2	hsa04071
39	?	NF-kappa B signaling pathway	104	26	0.00510329	BCL2L1, CD14, CD40, ERC1, IKBKB, IRAK1, LBP, LTBR, MAP3K14, MYD88, NFKB2, NFKBIA, PARP1, PIAS4, PIDD1, PLCG1, RELA, RELB, RIPK1, TAB1, TICAM1, TIRAP, TNFRSF1A, TRADD, TRAF2, TRIM25	hsa04064
40	?	Adipocytokine signaling pathway	69	19	0.00519042	ACACB, AKT1, AKT2, CAMKK2, G6PC3, IKBKB, NFKBIA, NFKBIB, NFKBIE, PCK2, PPARA, RELA, RXRA, RXRB, STK11, TNFRSF1A, TNFRSF1B, TRADD, TRAF2	hsa04920
41	?	Human immunodeficiency virus 1 infection	212	46	0.00544983	AKT1, AKT2, AP1B1, AP1M1, BAD, BCL2L1, CALM3, CALR, CASP9, GNA11, GNAI2, GNB1, GNB2, HLA-A, HLA-B, HLA-C, HLA-F, HRAS, IKBKB, IRAK1, IRF3, ITPR3, LIMK1, LIMK2, MAP2K2, MAPK13, MAPK3, MYD88, NFKBIA, PAK1, PAK4, PLCG1, PRKCA, PXN, RAF1, RELA, RIPK1, RPS6KB2, TAB1, TAP1, TAPBP, TLR2, TNFRSF1A, TNFRSF1B, TRADD, TRAF2	hsa05170
42	?	Butanoate metabolism	28	10	0.00561043	AACS, ABAT, ACADS, ACAT2, ACSM5, ALDH5A1, BDH1, HADHA, HMGCL, HMGCS2	hsa00650
43	?	Vitamin digestion and absorption	24	9	0.00588718	APOA4, APOB, BTD, MMACHC, SCARB1, SLC19A1, SLC19A3, SLC46A1, SLC5A6	hsa04977
44	?	Shigellosis	247	52	0.00618025	ACTN4, AKT1, AKT2, BCAR1, BCL2L1, C3, CAPN1, CAPNS1, CD14, CYTH1, DIAPH1, EGFR, ELMO1, IKBKB, ILK, IRF3, ITGA5, ITPR3, MAP1LC3A, MAPK13, MAPK3, MYD88, MYL5, NFKBIA, NFKBIB, PLCB3, PLCD1, PLCD3, PLCG1, PXN, PYCARD, RBCK1, RELA, RIPK1, RPS6KB2, RPTOR, RRAGD, SEPT8, SEPT9, SHARPIN, TAB1, TECPR1, TLN1, TLN2, TNFRSF1A, TNIP1, TP53, TRADD, TRAF2, UBE2D4, WASF2, WIPI2	hsa05131
45	?	Yersinia infection	137	32	0.0061993	AKT1, AKT2, ARHGEF1, ARHGEF28, BAIAP2, BCAR1, ELMO1, FN1, IKBKB, IRAK1, IRF3, ITGA5, LIMK1, MAP2K2, MAPK13, MAPK3, MYD88, NFKBIA, PIP5K1C, PKN1, PLCG1, PXN, PYCARD, RELA, RPS6KA1, RPS6KA2, TAB1, TICAM1, TRAF2, VAV2, WASF2, WIPF2	hsa05135
46	?	Phospholipase D signaling pathway	148	34	0.00640289	ADCY6, ADCY9, AGPAT1, AGPAT2, AGPAT3, AGT, AKT1, AKT2, AVPR1B, CYTH1, DGKD, DGKQ, DNM2, EGFR, F2, FCER1G, GNA12, GNAS, HRAS, INSR, MAP2K2, MAPK3, PIP5K1C, PLCB3, PLCG1, PLD2, PRKCA, RAF1, RALGDS, RRAS, SHC1, SHC2, SPHK2, TSC1	hsa04072
47	?	Glucagon signaling pathway	107	26	0.00757586	ACACB, AKT1, AKT2, CALM3, CAMK2G, CREB3L3, CREB3L4, CRTC2, EP300, FBP1, G6PC3, GNAS, GYS1, ITPR3, PCK2, PFKL, PFKP, PHKA2, PKM, PLCB3, PPARA, PPP4C, PRKACA, PYGB, PYGL, SIK2	hsa04922
48	?	Human T-cell leukemia virus 1 infection	222	47	0.00804746	ADCY6, ADCY9, AKT1, AKT2, ANAPC2, BCL2L1, CALR, CCND3, CD40, CREB3L3, CREB3L4, CRTC1, CRTC2, CRTC3, E2F1, ELK1, EP300, HLA-A, HLA-B, HLA-C, HLA-F, HRAS, IKBKB, IL15RA, IL1R2, KAT2A, LTBR, MAP2K2, MAP3K14, MAPK3, NFKB2, NFKBIA, PRKACA, PTEN, RANBP3, RELA, RELB, SMAD3, STAT5B, TCF3, TGFBR2, TLN1, TLN2, TNFRSF1A, TP53, TRRAP, VAC14	hsa05166
49	?	Hepatitis B	162	36	0.00887832	AKT1, AKT2, ATP6AP1, BAD, CASP9, CREB3L3, CREB3L4, E2F1, ELK1, EP300, HRAS, IKBKB, IKBKE, IRAK1, IRF3, IRF7, MAP2K2, MAPK13, MAPK3, MAVS, MYD88, NFKBIA, PRKCA, RAF1, RELA, SMAD3, STAT5B, STAT6, TAB1, TGFBR2, TICAM1, TIRAP, TLR2, TLR3, TP53, TYK2	hsa05161
50	?	Endocrine resistance	98	24	0.00909459	ADCY6, ADCY9, AKT1, AKT2, BAD, BIK, CARM1, E2F1, EGFR, GNAS, GPER1, HRAS, MAP2K2, MAPK13, MAPK3, NCOA3, NCOR1, NOTCH2, PRKACA, RAF1, RPS6KB2, SHC1, SHC2, TP53	hsa01522
51	?	Focal adhesion	201	43	0.00909632	ACTN4, AKT1, AKT2, ARHGAP35, BAD, BCAR1, CCND3, DIAPH1, EGFR, ELK1, FLNA, FLNB, FN1, HRAS, ILK, ITGA5, ITGA7, ITGB7, LAMA5, LAMB2, LAMB3, MAPK3, MYL5, MYLK, MYLK2, PAK1, PAK4, PARVB, PIP5K1C, PPP1CA, PPP1R12C, PRKCA, PTEN, PXN, RAF1, RAPGEF1, SHC1, SHC2, TLN1, TLN2, VASP, VAV2, ZYX	hsa04510
52	?	Citrate cycle (TCA cycle)	30	10	0.00967813	ACO2, DLD, DLST, IDH2, MDH2, OGDH, OGDHL, PC, PCK2, SUCLG2	hsa00020
53	?	Endometrial cancer	58	16	0.00970157	AKT1, AKT2, AXIN1, BAD, CASP9, CDH1, EGFR, ELK1, HRAS, ILK, MAP2K2, MAPK3, PTEN, RAF1, TCF7L1, TP53	hsa05213
54	?	Biosynthesis of cofactors	153	34	0.0107803	ADSSL1, AK1, AK4, AK8, ALAD, ALDH2, BCAT2, CAD, COQ6, DHODH, DLD, EARS2, FECH, FLAD1, FPGS, GMPPB, GPHN, GSS, GUSB, HAAO, MAT1A, MMAB, MOCS1, MPI, NADK, NADSYN1, NAPRT, NME4, PDXK, QPRT, SHMT1, SHMT2, TDO2, UROS	hsa01240
55	?	PD-L1 expression and PD-1 checkpoint pathway in cancer	89	22	0.0109043	AKT1, AKT2, EGFR, EML4, HRAS, IKBKB, MAP2K2, MAPK13, MAPK3, MYD88, NFKBIA, NFKBIB, NFKBIE, PLCG1, PTEN, PTPN6, RAF1, RELA, RPS6KB2, TICAM1, TIRAP, TLR2	hsa05235
56	?	VEGF signaling pathway	59	16	0.0115045	AKT1, AKT2, BAD, CASP9, HRAS, MAP2K2, MAPK13, MAPK3, MAPKAPK2, MAPKAPK3, PLCG1, PRKCA, PXN, RAF1, SHC2, SPHK2	hsa04370
57	?	Rap1 signaling pathway	210	44	0.0121397	ADCY6, ADCY9, AKT1, AKT2, BCAR1, CALM3, CDH1, CSF1, CTNND1, EGFR, EVL, FARP2, FGFR3, FGFR4, GNAI2, GNAS, HRAS, INSR, MAGI3, MAP2K2, MAPK13, MAPK3, PARD3, PARD6A, PLCB3, PLCG1, PRKCA, PRKCZ, PRKD2, RAF1, RALGDS, RAP1GAP, RAPGEF1, RAPGEF2, RASSF5, RGS14, RRAS, SIPA1, SIPA1L3, TIAM1, TLN1, TLN2, VASP, VAV2	hsa04015
58	?	Influenza A	171	37	0.0123854	ADAR, AKT1, AKT2, CASP9, CCND3, EIF2AK2, EP300, HNRNPUL1, IKBKB, IKBKE, IRF3, IRF7, MAP2K2, MAPK3, MAVS, MX1, MYD88, NFKBIA, NFKBIB, NLRX1, NUP98, OAS1, OAS2, OAS3, PLG, PML, PRKCA, PYCARD, RAF1, RELA, TICAM1, TLR3, TMPRSS2, TNFRSF1A, TRADD, TRIM25, TYK2	hsa05164
59	?	ErbB signaling pathway	85	21	0.0127656	ABL1, AKT1, AKT2, BAD, CAMK2G, CBL, EGFR, ELK1, HRAS, MAP2K2, MAPK3, PAK1, PAK4, PLCG1, PRKCA, RAF1, RPS6KB2, SHC1, SHC2, STAT5B, TGFA	hsa04012
60	?	Central carbon metabolism in cancer	70	18	0.0134648	AKT1, AKT2, EGFR, FGFR3, HRAS, IDH2, MAP2K2, MAPK3, PFKL, PFKP, PKM, PTEN, RAF1, SCO2, SIRT3, SIRT6, SLC16A3, TP53	hsa05230
61	?	Vascular smooth muscle contraction	134	30	0.0143986	ADCY6, ADCY9, ADM2, ADRA1B, AGT, ARHGEF1, AVPR1B, CALCA, CALM3, GNA11, GNA12, GNAS, ITPR3, MAP2K2, MAPK3, MYH10, MYH9, MYL6B, MYLK, MYLK2, NPR2, PLA2G12B, PLA2G2A, PLCB3, PPP1CA, PPP1R12C, PRKACA, PRKCA, PTGIR, RAF1	hsa04270
62	?	Cellular senescence	156	34	0.0144201	AKT1, AKT2, CALM3, CAPN1, CCND3, E2F1, E2F4, GATA4, HIPK1, HIPK2, HLA-A, HLA-B, HLA-C, HLA-F, HRAS, ITPR3, MAP2K2, MAPK13, MAPK3, MAPKAPK2, MCU, PPP1CA, PTEN, RAD9A, RAF1, RASSF5, RELA, RRAS, SMAD3, TGFBR2, TP53, TRAF3IP2, TSC1, ZFP36L2	hsa04218
63	?	Mannose type O-glycan biosynthesis	23	8	0.0152652	B4GALT2, B4GAT1, FKRP, LARGE2, POMGNT1, POMGNT2, POMT2, TMEM5	hsa00515
64	?	Pertussis	76	19	0.0152966	C1R, C1S, C3, C4BPA, C5, CALM3, CD14, GNAI2, IRAK1, IRF3, ITGA5, MAPK13, MAPK3, MYD88, PYCARD, RELA, SERPING1, TICAM1, TIRAP	hsa05133
65	?	Pancreatic cancer	76	19	0.0152966	AKT1, AKT2, BAD, BCL2L1, CASP9, E2F1, EGFR, IKBKB, MAPK3, PLD2, RAF1, RALBP1, RALGDS, RELA, RPS6KB2, SMAD3, TGFA, TGFBR2, TP53	hsa05212
66	?	AMPK signaling pathway	120	27	0.0183629	ACACB, AKT1, AKT2, CAMKK2, CREB3L3, CREB3L4, CRTC2, EEF2, EEF2K, FBP1, G6PC3, GYS1, HNF4A, INSR, MLYCD, PCK2, PFKL, PFKP, PPP2R1A, PPP2R5B, PPP2R5D, RPS6KB2, RPTOR, SREBF1, STK11, TSC1, ULK1	hsa04152
67	?	Fructose and mannose metabolism	33	10	0.0195436	FBP1, FUK, GMDS, GMPPB, KHK, MPI, PFKL, PFKP, TPI1, TSTA3	hsa00051
68	?	Base excision repair	33	10	0.0195436	APEX2, LIG1, MPG, NEIL1, OGG1, PARP1, PARP3, POLD2, POLE, POLL	hsa03410
69	?	Sphingolipid metabolism	53	14	0.0218811	CERS2, CERS5, ENPP7, GAL3ST1, GALC, GBA2, GLB1, KDSR, NEU1, NEU4, PSAP, SMPD1, SMPD2, SPHK2	hsa00600
70	?	MAPK signaling pathway	294	57	0.0230333	AKT1, AKT2, ARRB2, CACNG4, CD14, CDC25B, CSF1, DAXX, DUSP3, DUSP8, EGFR, ELK1, FGFR3, FGFR4, FLNA, FLNB, GNA12, HRAS, IKBKB, INSR, IRAK1, JUND, MAP2K2, MAP2K5, MAP3K11, MAP3K14, MAP3K5, MAPK13, MAPK3, MAPK7, MAPK8IP3, MAPKAPK2, MAPKAPK3, MYD88, NFKB2, NLK, PAK1, PPP5C, PRKACA, PRKCA, RAF1, RAPGEF2, RELA, RELB, RPS6KA1, RPS6KA2, RPS6KA4, RRAS, TAB1, TAOK1, TAOK2, TGFA, TGFBR2, TNFRSF1A, TP53, TRAD…	hsa04010
71	?	Melanogenesis	101	23	0.024539	ADCY6, ADCY9, CALM3, CAMK2G, CREB3L3, CREB3L4, DVL1, DVL2, DVL3, EP300, FZD5, GNAI2, GNAS, HRAS, MAP2K2, MAPK3, MC1R, PLCB3, PRKACA, PRKCA, RAF1, TCF7L1, WNT7B	hsa04916
72	?	Biosynthesis of amino acids	75	18	0.0267197	ACO2, ASS1, BCAT2, CPS1, GPT, IDH2, MAT1A, MTR, PC, PFKL, PFKP, PKM, PYCR1, PYCRL, SHMT1, SHMT2, TKT, TPI1	hsa01230
73	?	Glioma	75	18	0.0267197	AKT1, AKT2, CALM3, CAMK1, CAMK2G, E2F1, EGFR, HRAS, MAP2K2, MAPK3, PLCG1, PRKCA, PTEN, RAF1, SHC1, SHC2, TGFA, TP53	hsa05214
74	?	Platelet activation	124	27	0.0274062	ADCY6, ADCY9, AKT1, AKT2, ARHGAP35, ARHGEF1, F2, FCER1G, FGA, FGB, FGG, GNAI2, GNAS, ITPR3, MAPK13, MAPK3, MYLK, MYLK2, PLCB3, PPP1CA, PRKACA, PRKCZ, PTGIR, STIM1, TLN1, TLN2, VASP	hsa04611
75	?	Fc gamma R-mediated phagocytosis	97	22	0.0286383	AKT1, AKT2, ASAP3, BIN1, DNM2, GSN, INPPL1, LIMK1, LIMK2, MAPK3, PAK1, PIP5K1C, PLCG1, PLD2, PRKCA, RAF1, RPS6KB2, SPHK2, VASP, VAV2, WASF2, WASF3	hsa04666
76	?	Vibrio cholerae infection	50	13	0.0301274	ADCY9, ATP6AP1, ATP6V0A1, ATP6V0E2, ATP6V1A, GNAS, KCNQ1, KDELR1, KDELR3, PLCG1, PRKACA, PRKCA, TCIRG1	hsa05110
77	?	Primary bile acid biosynthesis	17	6	0.032033	ACOX2, CYP27A1, CYP7B1, CYP8B1, HSD3B7, SLC27A5	hsa00120
78	?	Selenocompound metabolism	17	6	0.032033	MTR, PAPSS1, PAPSS2, SEPHS2, TXNRD2, TXNRD3	hsa00450
79	?	Toll-like receptor signaling pathway	104	23	0.0336404	AKT1, AKT2, CD14, CD40, IKBKB, IKBKE, IRAK1, IRF3, IRF7, LBP, MAP2K2, MAPK13, MAPK3, MYD88, NFKBIA, RELA, RIPK1, TAB1, TICAM1, TIRAP, TLR2, TLR3, TOLLIP	hsa04620
80	?	Regulation of actin cytoskeleton	218	43	0.0341483	ACTN4, ARHGAP35, ARHGEF1, BAIAP2, BCAR1, CYFIP2, DIAPH1, EGFR, F2, FGFR3, FGFR4, FN1, GNA12, GSN, HRAS, ITGA5, ITGA7, ITGB7, LIMK1, LIMK2, MAP2K2, MAPK3, MYH10, MYH9, MYL5, MYLK, MYLK2, PAK1, PAK4, PIKFYVE, PIP4K2B, PIP4K2C, PIP5K1C, PPP1CA, PPP1R12C, PXN, RAF1, RRAS, SSH1, SSH3, TIAM1, VAV2, WASF2	hsa04810
81	?	Arginine and proline metabolism	51	13	0.035065	AGMAT, ALDH2, ALDH4A1, CKB, CNDP1, DAO, GAMT, PRODH2, PYCR1, PYCRL, SAT2, SMOX, SRM	hsa00330
82	?	Ferroptosis	41	11	0.0356471	ATG7, CP, GSS, LPCAT3, MAP1LC3A, SAT2, SLC11A2, SLC39A14, STEAP3, TF, TP53	hsa04216
83	?	Epstein-Barr virus infection	202	40	0.0378053	AKT1, AKT2, CALR, CASP9, CCND3, CD40, E2F1, EIF2AK2, HLA-A, HLA-B, HLA-C, HLA-F, IKBKB, IKBKE, IRAK1, IRF3, IRF7, MAP3K14, MAPK13, MAVS, MYD88, NFKB2, NFKBIA, NFKBIB, NFKBIE, OAS1, OAS2, OAS3, PSMD3, RELA, RELB, RIPK1, TAB1, TAP1, TAPBP, TLR2, TP53, TRADD, TRAF2, TYK2	hsa05169
84	?	Longevity regulating pathway	89	20	0.0390593	ADCY6, ADCY9, AKT1, AKT2, ATG13, CAMKK2, CAT, CREB3L3, CREB3L4, EHMT2, HRAS, INSR, PRKACA, RELA, RPS6KB2, RPTOR, STK11, TP53, TSC1, ULK1	hsa04211
85	?	Pathogenic Escherichia coli infection	197	39	0.0400268	ABL1, ARHGEF1, BAIAP2, CASP9, CLDN3, CLDN4, CYFIP2, CYTH1, F2, GNA12, IKBKB, IRAK1, MAPK13, MAPK3, MYD88, MYH10, MYH9, MYO1C, MYO1E, MYO1F, MYO5C, NFKBIA, NFKBIB, PAK1, PTPN6, PYCARD, RELA, RIPK1, SEC24C, SLC9A3R1, TAB1, TIRAP, TNFRSF1A, TRADD, TRAF2, TUBA1B, WASF2, WASF3, WIPF2	hsa05130
86	?	Alanine, aspartate and glutamate metabolism	37	10	0.042064	ABAT, ADSSL1, AGXT, ALDH4A1, ALDH5A1, ASRGL1, ASS1, CAD, CPS1, GPT	hsa00250
87	?	Thyroid cancer	37	10	0.042064	CDH1, HRAS, MAP2K2, MAPK3, PAX8, RXRA, RXRB, TCF7L1, TP53, TPR	hsa05216
88	?	EGFR tyrosine kinase inhibitor resistance	79	18	0.0429972	AKT1, AKT2, BAD, BCL2L1, EGFR, FGFR3, GAS6, HRAS, MAP2K2, MAPK3, PLCG1, PRKCA, PTEN, RAF1, RPS6KB2, SHC1, SHC2, TGFA	hsa01521
89	?	Lysine degradation	63	15	0.0434833	ACAT2, ALDH2, COLGALT1, DLD, DLST, DOT1L, EHMT2, GCDH, HADHA, KMT2D, PHYKPL, PLOD1, PLOD3, SMYD3, SUV39H1	hsa00310
90	?	Viral life cycle - HIV-1	63	15	0.0434833	CHMP6, CPSF7, EP300, FURIN, HGS, KAT2A, MAP1S, MLLT1, MX1, NELFB, NELFCD, SERINC3, SMARCB1, SUPT5H, VPS4A	hsa03250
91	?	Protein processing in endoplasmic reticulum	171	34	0.0497372	AMFR, CALR, CAPN1, CKAP4, DERL3, DNAJB12, DNAJC1, DNAJC5, EDEM2, EIF2AK1, EIF2AK2, FBXO2, GANAB, HSPBP1, HYOU1, MAN1B1, MAP3K5, MBTPS1, MOGS, NPLOC4, OS9, P4HB, PRKCSH, RRBP1, SEC24C, SIL1, SYVN1, TRAF2, UBE2D4, UBE4B, UBQLN2, UBXN6, UGGT1, WFS1	hsa04141

## Sheet: low dose unexposed control down
Go Simple DEVEA
		Pathway	N	DEG	p-value	genes	url
1	?	Spliceosome	147	25	3.02466e-14	ALYREF, BCAS2, BUD31, CDC40, DHX15, EIF4A3, HNRNPA3, HSPA1A, HSPA1B, PHF5A, PRPF38A, SF3B6, SMNDC1, SNRPA1, SNU13, SNW1, SRSF10, SRSF2, SRSF5, SRSF7, SYF2, THOC1, TRA2A, TRA2B, ZMAT2	hsa03040
2	?	RNA polymerase	34	6	0.000196321	POLR1E, POLR2D, POLR2H, POLR2J, POLR2K, POLR3F	hsa03020
3	?	Nucleocytoplasmic transport	108	10	0.000433325	ALYREF, CSE1L, EIF4A3, NUP50, NUP54, NXT2, PNN, RAE1, SAP18, THOC1	hsa03013
4	?	Ribosome	158	12	0.000732709	MRPL18, MRPL21, MRPL33, MRPS11, MRPS16, RPL14, RPL31, RPL35A, RPL37A, RPS21, RPS24, RPS29	hsa03010
5	?	Autophagy - other	32	5	0.00121572	ATG12, ATG3, GABARAPL1, GABARAPL2, IGBP1	hsa04136
6	?	Ribosome biogenesis in eukaryotes	109	9	0.00188737	AK6, GAR1, GNL2, NOP58, NXT2, RIOK2, SNU13, UTP18, WDR43	hsa03008
7	?	mRNA surveillance pathway	97	8	0.00336733	ALYREF, CSTF3, EIF4A3, ETF1, NXT2, PNN, PPP2R3C, SAP18	hsa03015
8	?	Ferroptosis	41	5	0.00375348	FTH1, MAP1LC3B, SAT1, SLC7A11, VDAC3	hsa04216
9	?	RNA degradation	79	7	0.00402917	BTG3, CNOT2, CNOT7, CNOT9, DCP1A, LSM1, PAN3	hsa03018
10	?	Protein processing in endoplasmic reticulum	171	11	0.00447653	BAG1, DNAJA1, DNAJB1, HSPA1A, HSPA1B, HSPH1, SAR1A, SKP1, SSR3, UBXN8, VIMP	hsa04141
11	?	NOD-like receptor signaling pathway	184	11	0.00769188	ATG12, BIRC2, CCL2, DNM1L, GABARAPL1, GABARAPL2, MAP1LC3B, NEK7, SUGT1, TXN, VDAC3	hsa04621
12	?	Rheumatoid arthritis	93	7	0.00975542	ATP6V0B, ATP6V1D, ATP6V1E1, ATP6V1F, CCL2, CCL20, MMP3	hsa05323
13	?	Ubiquitin mediated proteolysis	142	9	0.0107276	BIRC2, CUL2, ERCC8, HERC4, ITCH, RNF7, SKP1, UBA6, UBE2A	hsa04120
14	?	Amyotrophic lateral sclerosis	364	17	0.012248	ACTR10, ALYREF, HNRNPA2B1, HNRNPA3, MAP1LC3B, MT-ND6, NDUFA6, NUP50, NUP54, NXT2, PSMA7, PSMB4, PSMB7, RAB5A, RAE1, SHFM1, SRSF7	hsa05014
15	?	FoxO signaling pathway	131	8	0.0193126	ATG12, GABARAPL1, GABARAPL2, GADD45B, PLK2, PRKAG2, SGK1, SIRT1	hsa04068
16	?	Protein export	23	3	0.0202237	SEC11A, SRP72, SRPRB	hsa03060
17	?	TNF signaling pathway	112	7	0.0248995	BIRC2, CCL2, CCL20, DNM1L, EDN1, ITCH, MMP3	hsa04668
18	?	Basal transcription factors	45	4	0.0276728	GTF2B, GTF2F2, TAF12, TAF13	hsa03022
19	?	Autophagy - animal	141	8	0.0285109	ATG12, ATG3, GABARAPL1, GABARAPL2, IGBP1, MAP1LC3B, RRAS2, VMP1	hsa04140
20	?	Proteasome	46	4	0.0297186	PSMA7, PSMB4, PSMB7, SHFM1	hsa03050
21	?	Collecting duct acid secretion	27	3	0.0310014	ATP6V1D, ATP6V1E1, ATP6V1F	hsa04966
22	?	Epithelial cell signaling in Helicobacter pylori infection	70	5	0.0334603	ATP6V0B, ATP6V1D, ATP6V1E1, ATP6V1F, HBEGF	hsa05120
23	?	Mitophagy - animal	72	5	0.0371449	GABARAPL1, GABARAPL2, MAP1LC3B, RRAS2, TAX1BP1	hsa04137
24	?	Vibrio cholerae infection	50	4	0.0387787	ATP6V0B, ATP6V1D, ATP6V1E1, ATP6V1F	hsa05110
25	?	Phagosome	152	8	0.0417175	ATP6V0B, ATP6V1D, ATP6V1E1, ATP6V1F, DYNC1LI1, RAB5A, STX18, THBS1	hsa04145

## Sheet: low dose non-steat control up 
Go Simple DEVEA
		Pathway	N	DEG	p-value	genes	url
1	?	Metabolic pathways	1540	460	3.57914e-20	A4GALT, AACS, ABAT, ACAA1, ACAA2, ACACB, ACAD8, ACADL, ACADS, ACADSB, ACADVL, ACAT2, ACO2, ACOT4, ACOX1, ACOX2, ACOX3, ACP2, ACSL5, ACSM5, ACSS2, ACSS3, ADA, ADCY6, ADCY9, ADH6, ADSSL1, AGL, AGMAT, AGPAT1, AGPAT2, AGPAT3, AGXT, AHCYL1, AK1, AK2, AK4, AK8, AKR1A1, ALAD, ALDH1A1, ALDH1B1, ALDH1L1, ALDH2, ALDH3A2, ALDH3B1, ALDH4A1, ALDH5A1, ALDH6A1, ALDH8A1, ALDOB, ALG12, AMDHD2, AMPD2, ANPEP, AOX1,…	hsa01100
2	?	Peroxisome	82	42	1.25028e-09	ABCD1, ACAA1, ACOX1, ACOX2, ACOX3, ACSL5, AGXT, BAAT, CAT, CRAT, DAO, DDO, DECR2, ECH1, EHHADH, EPHX2, GSTK1, HACL1, HAO1, HAO2, HMGCL, HSD17B4, IDH1, IDH2, MLYCD, MPV17L2, MVK, NUDT12, PECR, PEX10, PEX11A, PEX11B, PEX11G, PEX14, PEX5, PEX7, PIPOX, PMVK, PRDX5, SCP2, SLC25A17, XDH	hsa04146
3	?	Carbon metabolism	115	51	1.33416e-08	ACADS, ACAT2, ACO2, ACOX1, ACOX3, ACSS2, AGXT, ALDH6A1, ALDOB, CAT, CPS1, DLD, DLST, ECHS1, ENO1, FBP1, GLDC, GLYCTK, GOT1, GOT2, GPT, GPT2, H6PD, HAO1, HAO2, IDH1, IDH2, IDH3G, IDNK, MDH2, ME1, ME3, MUT, OGDH, OGDHL, PC, PCCB, PDHB, PFKL, PFKM, PFKP, PGLS, PGP, PHGDH, PKM, SDHB, SHMT1, SHMT2, SUCLG2, TKT, TPI1	hsa01200
4	?	Valine, leucine and isoleucine degradation	48	27	9.13007e-08	AACS, ABAT, ACAA1, ACAA2, ACAD8, ACADS, ACADSB, ACAT2, ALDH1B1, ALDH2, ALDH3A2, ALDH6A1, AOX1, BCAT2, DLD, ECHS1, EHHADH, HADHA, HADHB, HIBADH, HMGCL, HMGCS2, HSD17B10, IVD, MCCC2, MUT, PCCB	hsa00280
5	?	Glyoxylate and dicarboxylate metabolism	30	18	3.74599e-06	ACAT2, ACO2, ACSS2, AGXT, CAT, DLD, GLDC, GLYCTK, GRHPR, HAO1, HAO2, HYI, MDH2, MUT, PCCB, PGP, SHMT1, SHMT2	hsa00630
6	?	Endocytosis	251	83	4.42201e-06	ACAP3, AGAP1, AGAP3, AP2A1, AP2A2, AP2M1, ARAP1, ARF5, ARFGAP1, ARFGAP2, ARFGEF1, ARFGEF2, ARRB2, ASAP3, BIN1, CAPZB, CAV2, CBL, CBLC, CHMP1A, CHMP3, CHMP4C, CHMP6, CHMP7, CLTB, CYTH2, DNM2, EGFR, EHD1, EHD2, EPN1, EPS15, EPS15L1, FAM21A, FGFR3, FGFR4, GBF1, GRK2, GRK5, GRK6, HGS, HLA-A, HLA-B, HLA-C, HLA-F, HLA-G, HRAS, IGF2R, IQSEC1, KIAA0196, LDLRAP1, MVB12A, NEDD4, PARD3, PARD6A, PDCD6IP, PIP…	hsa04144
7	?	beta-Alanine metabolism	31	18	7.18216e-06	ABAT, ACADS, ACOX1, ACOX3, ALDH1B1, ALDH2, ALDH3A2, ALDH3B1, ALDH6A1, CNDP1, CNDP2, CSAD, DPYS, ECHS1, EHHADH, HADHA, MLYCD, SMOX	hsa00410
8	?	Biosynthesis of cofactors	153	55	1.28423e-05	ADSSL1, AK1, AK2, AK4, AK8, AKR1A1, ALAD, ALDH1B1, ALDH2, ALDH3A2, BCAT2, CAD, CMPK2, COASY, COQ3, COQ6, COQ7, CTPS2, DHODH, DHRS3, DLD, EARS2, FECH, FLAD1, FPGS, GGCX, GMPPA, GMPPB, GPHN, GSS, GUSB, HAAO, KMO, MAT1A, MOCS1, MPI, NADK, NADK2, NADSYN1, NAPRT, NFS1, NME3, NME4, PANK1, PDXK, PPCDC, QPRT, SHMT1, SHMT2, SPR, TDO2, UGT2A3, UGT2B15, UROS, VKORC1L1	hsa01240
9	?	Insulin resistance	108	42	1.54774e-05	ACACB, AGT, AKT1, CREB3L2, CREB3L3, CREB3L4, CRTC2, G6PC3, GYS1, IKBKB, INSR, MLX, MLXIPL, MTOR, NFKB1, NFKBIA, NR1H2, NR1H3, PCK2, PIK3R1, PPARA, PPP1CA, PPP1R3B, PRKCZ, PTEN, PTPN1, PTPRF, PYGB, PYGL, RELA, RPS6KA1, RPS6KA2, RPS6KB2, SLC27A3, SLC27A4, SLC27A5, SLC2A2, SOCS3, SREBF1, STAT3, TBC1D4, TNFRSF1A	hsa04931
10	?	PPAR signaling pathway	75	32	1.78247e-05	ACAA1, ACADL, ACOX1, ACOX2, ACOX3, ACSL5, APOA1, APOA2, APOA5, APOC3, CPT2, CYP27A1, CYP8B1, DBI, EHHADH, FABP1, FADS2, HMGCS2, ILK, ME1, ME3, NR1H3, PCK2, PLIN4, PLIN5, PLTP, PPARA, RXRA, SCP2, SLC27A4, SLC27A5, SORBS1	hsa03320
11	?	Hepatitis C	157	55	3.00246e-05	AKT1, ARAF, BAD, CASP9, CCND1, CD81, CDK6, CLDN1, CLDN14, CLDN3, CLDN4, CXCL10, DDX58, E2F1, EGFR, EIF2AK1, EIF2AK2, EIF2AK4, EIF3E, HRAS, IFIT1, IKBKB, IKBKE, IRF3, IRF7, JAK1, MAP2K2, MAPK3, MAVS, MX1, NFKB1, NFKBIA, NR1H3, OAS1, OAS3, PIAS1, PIK3R1, PPARA, PPP2R1A, PSME3, RAF1, RELA, RXRA, SCARB1, SOCS3, STAT1, STAT3, TICAM1, TNFRSF1A, TP53, TRADD, TRAF2, TRAF3, TYK2, YWHAE	hsa05160
12	?	Fatty acid degradation	43	21	4.49356e-05	ACAA1, ACAA2, ACADL, ACADS, ACADSB, ACADVL, ACAT2, ACOX1, ACOX3, ACSL5, ADH6, ALDH1B1, ALDH2, ALDH3A2, CPT2, ECHS1, ECI1, EHHADH, GCDH, HADHA, HADHB	hsa00071
13	?	Complement and coagulation cascades	85	34	5.00071e-05	A2M, C1R, C1S, C3, C4BPA, C5, C6, C8A, C8B, C8G, C9, CFH, CPB2, F10, F12, F2, F5, F7, F8, F9, FGA, FGB, FGG, KLKB1, MASP2, PLG, PROC, PROCR, PROS1, SERPINA1, SERPINA5, SERPINC1, SERPINF2, SERPING1	hsa04610
14	?	Insulin signaling pathway	137	48	9.41003e-05	ACACB, AKT1, ARAF, BAD, CALM3, CBL, EIF4EBP1, ELK1, EXOC7, FBP1, FLOT1, FLOT2, G6PC3, GYS1, HRAS, IKBKB, INPP5A, INPPL1, INSR, MAP2K2, MAPK3, MTOR, PCK2, PHKA2, PHKB, PIK3R1, PPP1CA, PPP1R3B, PRKACA, PRKAR1B, PRKAR2A, PRKCZ, PTPN1, PTPRF, PYGB, PYGL, RAF1, RAPGEF1, RHOQ, RPS6KB2, RPTOR, SHC1, SHC2, SOCS3, SORBS1, SREBF1, TRIP10, TSC1	hsa04910
15	?	Human papillomavirus infection	331	98	0.000106858	AKT1, ATP6AP1, ATP6V0A1, ATP6V0E2, ATP6V1A, ATR, AXIN1, BAD, CCND1, CCND3, CDK6, CRB3, CREB3L2, CREB3L3, CREB3L4, DVL1, DVL2, DVL3, E2F1, EGFR, EIF2AK2, EIF4EBP1, EP300, FN1, FZD5, FZD6, GNAS, HES6, HLA-A, HLA-B, HLA-C, HLA-F, HLA-G, HRAS, IKBKB, IKBKE, IRF1, IRF3, ISG15, ITGA3, ITGA5, ITGA7, ITGAV, ITGB5, ITGB7, JAK1, LAMA5, LAMB2, LAMB3, LAMC1, LAMC2, LLGL1, LLGL2, MAGI1, MAP2K2, MAPK3, MTOR, M…	hsa05165
16	?	Lysosome	132	46	0.000151015	ACP2, AGA, AP1B1, AP1G2, AP1M1, AP3D1, AP3S2, AP4M1, ATP6AP1, ATP6V0A1, CLTB, CTNS, CTSA, CTSC, CTSF, CTSH, CTSO, DMXL1, DNASE2, ENTPD4, FUCA1, GAA, GGA1, GGA3, GLB1, GM2A, GNPTG, GUSB, HEXB, HGSNAT, HYAL1, HYAL2, IGF2R, LAMP1, MCOLN1, NAGA, NAGPA, PLA2G15, PSAP, SGSH, SLC11A2, SMPD1, SUMF1, TCIRG1, TPP1, WDR7	hsa04142
17	?	Lysine degradation	63	26	0.000206716	ACAT2, ALDH1B1, ALDH2, ALDH3A2, COLGALT1, DHTKD1, DLD, DLST, DOT1L, ECHS1, EHHADH, EHMT2, GCDH, HADHA, KMT2C, KMT2D, KMT5B, PHYKPL, PIPOX, PLOD1, PLOD3, SETDB1, SMYD2, SMYD3, SUV39H1, WHSC1L1	hsa00310
18	?	Propanoate metabolism	32	16	0.000257164	ABAT, ACACB, ACADS, ACOX1, ACOX3, ACSS2, ACSS3, ALDH6A1, DLD, ECHS1, EHHADH, HADHA, MLYCD, MUT, PCCB, SUCLG2	hsa00640
19	?	Adherens junction	71	28	0.000298937	ACTG1, ACTN4, BAIAP2, CDH1, CSNK2A2, CTNNA1, CTNND1, EGFR, EP300, FARP2, INSR, MAPK3, NECTIN2, NLK, PARD3, PTPN1, PTPN6, PTPRF, PTPRJ, SMAD3, SMAD4, SORBS1, SSX2IP, TCF7L1, TCF7L2, TGFBR2, WASF2, WASF3	hsa04520
20	?	Base excision repair	33	16	0.000402575	APEX2, HMGB1, LIG1, LIG3, MPG, NEIL2, NTHL1, PARP1, PARP3, POLD2, POLD3, POLE, POLE2, POLL, UNG, XRCC1	hsa03410
21	?	Fat digestion and absorption	43	19	0.000524901	ABCG5, ACAT2, AGPAT1, AGPAT2, APOA1, APOA4, APOB, DGAT1, DGAT2, FABP1, GOT2, MOGAT2, MTTP, PLA2G12A, PLA2G12B, PLA2G2A, PLPP1, SCARB1, SLC27A4	hsa04975
22	?	Acute myeloid leukemia	67	26	0.000650052	AKT1, ARAF, BAD, CCND1, CD14, CEBPA, EIF4EBP1, HRAS, IKBKB, JUP, MAP2K2, MAPK3, MTOR, NFKB1, PIK3R1, PIM2, RAF1, RARA, RELA, RPS6KB2, STAT3, STAT5A, STAT5B, TCF7L1, TCF7L2, ZBTB16	hsa05221
23	?	Thyroid hormone signaling pathway	121	41	0.000652992	ACTG1, AKT1, ATP1A1, ATP1B1, ATP2A2, BAD, CASP9, CCND1, DIO1, EP300, HDAC3, HRAS, ITGAV, KAT2A, KAT2B, MAP2K2, MAPK3, MED12, MED16, MED24, MTOR, NCOA2, NCOA3, NCOR1, NOTCH2, PFKL, PFKM, PFKP, PIK3R1, PLCB3, PLCD1, PLCD3, PLCG1, PRKACA, PRKCA, RAF1, RXRA, SLC16A2, STAT1, TBC1D4, TP53	hsa04919
24	?	PD-L1 expression and PD-1 checkpoint pathway in cancer	89	32	0.00079707	AKT1, BATF, CSNK2A2, EGFR, EML4, HRAS, IFNGR2, IKBKB, JAK1, MAP2K2, MAPK13, MAPK14, MAPK3, MTOR, MYD88, NFATC3, NFKB1, NFKBIA, NFKBIB, NFKBIE, PIK3R1, PLCG1, PPP3CB, PTEN, PTPN6, RAF1, RELA, RPS6KB2, STAT1, STAT3, TICAM1, TLR2	hsa05235
25	?	Biosynthesis of amino acids	75	28	0.000845074	ACO2, ALDOB, ARG1, ASS1, BCAT2, CPS1, ENO1, GOT1, GOT2, GPT, GPT2, IDH1, IDH2, IDH3G, MAT1A, MTR, PC, PFKL, PFKM, PFKP, PHGDH, PKM, PYCR1, PYCRL, SHMT1, SHMT2, TKT, TPI1	hsa01230
26	?	Arginine and proline metabolism	51	21	0.000854138	AGMAT, ALDH1B1, ALDH2, ALDH3A2, ALDH4A1, ARG1, CKB, CNDP1, CNDP2, DAO, GAMT, GATM, GOT1, GOT2, L3HYPDH, PRODH2, PYCR1, PYCRL, SAT2, SMOX, SRM	hsa00330
27	?	Phosphatidylinositol signaling system	97	34	0.000935851	CALM3, CDS2, DGKD, DGKQ, IMPA2, INPP5A, INPP5E, INPPL1, IP6K1, IP6K3, ITPK1, ITPR2, ITPR3, MTMR1, MTMR14, MTMR3, MTMR4, OCRL, PI4K2A, PI4KA, PI4KB, PIK3C2B, PIK3R1, PIKFYVE, PIP4K2B, PIP4K2C, PIP5K1C, PLCB3, PLCD1, PLCD3, PLCG1, PPIP5K2, PRKCA, PTEN	hsa04070
28	?	Pancreatic cancer	76	28	0.00107421	AKT1, ARAF, BAD, BCL2L1, CASP9, CCND1, CDK6, E2F1, EGFR, IKBKB, JAK1, MAPK3, MTOR, NFKB1, PIK3R1, PLD2, RAF1, RALBP1, RALGDS, RELA, RPS6KB2, SMAD3, SMAD4, STAT1, STAT3, TGFBR2, TP53, VEGFA	hsa05212
29	?	Chronic myeloid leukemia	76	28	0.00107421	ABL1, AKT1, ARAF, BAD, BCL2L1, BCR, CBL, CCND1, CDK6, CTBP1, E2F1, HRAS, IKBKB, MAP2K2, MAPK3, NFKB1, NFKBIA, PIK3R1, RAF1, RELA, SHC1, SHC2, SMAD3, SMAD4, STAT5A, STAT5B, TGFBR2, TP53	hsa05220
30	?	Tryptophan metabolism	42	18	0.00113381	ACAT2, ALDH1B1, ALDH2, ALDH3A2, ALDH8A1, AOX1, CAT, DDC, DHTKD1, DLD, DLST, ECHS1, EHHADH, GCDH, HAAO, HADHA, KMO, TDO2	hsa00380
31	?	Sulfur metabolism	10	7	0.00117881	ETHE1, MPST, PAPSS1, PAPSS2, SELENBP1, SQRDL, SUOX	hsa00920
32	?	Other glycan degradation	18	10	0.00135558	AGA, ENGASE, FUCA1, GBA2, GLB1, HEXB, HEXDC, MAN2B2, MAN2C1, NEU4	hsa00511
33	?	Cellular senescence	156	49	0.00141667	AKT1, ATR, CALM3, CAPN1, CCND1, CCND3, CDK6, E2F1, E2F4, E2F5, EIF4EBP1, HIPK1, HIPK2, HIPK4, HLA-A, HLA-B, HLA-C, HLA-F, HLA-G, HRAS, IGFBP3, ITPR2, ITPR3, MAP2K2, MAPK13, MAPK14, MAPK3, MAPKAPK2, MCU, MTOR, MYBL2, NFATC3, NFKB1, PIK3R1, PPP1CA, PPP3CB, PTEN, RAD9A, RAF1, RASSF5, RBL2, RELA, RRAS, SMAD3, TGFBR2, TP53, TRAF3IP2, TSC1, ZFP36L2	hsa04218
34	?	Citrate cycle (TCA cycle)	30	14	0.00147964	ACO2, DLD, DLST, IDH1, IDH2, IDH3G, MDH2, OGDH, OGDHL, PC, PCK2, PDHB, SDHB, SUCLG2	hsa00020
35	?	Nucleotide metabolism	85	30	0.00161	ADA, ADSSL1, AK1, AK2, AK4, AK8, AMPD2, APRT, ASMTL, CANT1, CMPK2, CTPS2, DCK, ENTPD4, ENTPD5, ENTPD6, GMPR, HDDC2, IMPDH2, ITPA, NME3, NME4, NT5C3B, NTPCR, NUDT16, RRM2B, TK1, UCK1, UCKL1, XDH	hsa01232
36	?	Fatty acid metabolism	57	22	0.00179336	ACAA1, ACAA2, ACADL, ACADS, ACADSB, ACADVL, ACAT2, ACOX1, ACOX3, ACSL5, CPT2, ECHS1, EHHADH, FADS1, FADS2, HADHA, HADHB, HSD17B4, HSD17B8, MCAT, MECR, SCP2	hsa01212
37	?	Inositol phosphate metabolism	73	26	0.00277299	ALDH6A1, IMPA2, INPP5A, INPP5E, INPP5K, INPPL1, ITPK1, MTMR1, MTMR14, MTMR3, MTMR4, OCRL, PI4K2A, PI4KA, PI4KB, PIK3C2B, PIKFYVE, PIP4K2B, PIP4K2C, PIP5K1C, PLCB3, PLCD1, PLCD3, PLCG1, PTEN, TPI1	hsa00562
38	?	Human cytomegalovirus infection	225	65	0.00288247	ADCY6, ADCY9, AKAP13, AKT1, ARHGEF1, BCAR1, CALM3, CALR, CASP9, CCND1, CDK6, CREB3L2, CREB3L3, CREB3L4, CX3CL1, E2F1, EGFR, EIF4EBP1, ELK1, GNA11, GNA12, GNAQ, GNAS, GNB1, GNB2, GNB3, HLA-A, HLA-B, HLA-C, HLA-F, HLA-G, HRAS, IKBKB, IRF3, ITGAV, ITPR2, ITPR3, JAK1, MAP2K2, MAPK13, MAPK14, MAPK3, MTOR, NFATC3, NFKB1, NFKBIA, PIK3R1, PLCB3, PPP3CB, PRKACA, PRKCA, PTGER1, PXN, RAF1, RELA, RPS6KB2, ST…	hsa05163
39	?	Human T-cell leukemia virus 1 infection	222	64	0.00326172	ADCY6, ADCY9, AKT1, ANAPC13, ANAPC15, ANAPC2, ATR, BCL2L1, CALR, CCND1, CCND3, CD40, CREB3L2, CREB3L3, CREB3L4, CRTC1, CRTC2, CRTC3, E2F1, ELK1, EP300, HLA-A, HLA-B, HLA-C, HLA-F, HLA-G, HRAS, ICAM1, IKBKB, IL15RA, IL1R2, JAK1, KAT2A, KAT2B, KAT5, LTBR, MAP2K2, MAP3K14, MAPK3, NFATC3, NFKB1, NFKB2, NFKBIA, NRP1, PIK3R1, PPP3CB, PRKACA, PTEN, RANBP3, RELA, RELB, SMAD3, SMAD4, STAT5A, STAT5B, TCF3,…	hsa05166
40	?	NF-kappa B signaling pathway	104	34	0.00354202	BCL2L1, BLNK, CARD10, CD14, CD40, CSNK2A2, DDX58, ERC1, ICAM1, IKBKB, IRAK1, LBP, LTB, LTBR, LYN, MAP3K14, MYD88, NFKB1, NFKB2, NFKBIA, PARP1, PIAS4, PIDD1, PLCG1, RELA, RELB, TICAM1, TNFRSF1A, TNFSF11, TRADD, TRAF1, TRAF2, TRAF3, TRIM25	hsa04064
41	?	Mannose type O-glycan biosynthesis	23	11	0.00373821	B4GALT1, B4GALT2, B4GALT3, B4GAT1, FKRP, LARGE2, POMGNT1, POMGNT2, POMT1, POMT2, TMEM5	hsa00515
42	?	Fructose and mannose metabolism	33	14	0.00441341	ALDOB, ENOSF1, FBP1, FUK, GMDS, GMPPA, GMPPB, KHK, MPI, PFKL, PFKM, PFKP, TPI1, TSTA3	hsa00051
43	?	Autophagy - animal	141	43	0.00492259	AKT1, ATG13, ATG16L1, ATG2A, ATG4C, ATG4D, ATG7, BAD, BCL2L1, BECN1, CAMKK2, DEPTOR, EIF2AK4, HMGB1, HRAS, LAMP1, MAP1LC3A, MAP2K2, MAPK3, MLST8, MTMR14, MTMR3, MTMR4, MTOR, PIK3R1, PIK3R4, PRKACA, PTEN, RAF1, RPS6KB2, RPTOR, RRAGD, RRAS, SMCR8, SNAP29, STK11, STX17, TP53INP2, TSC1, ULK1, UVRAG, VAMP8, WIPI2	hsa04140
44	?	Pyruvate metabolism	47	18	0.00500179	ACACB, ACAT2, ACSS2, ADH6, AKR1A1, ALDH1B1, ALDH2, ALDH3A2, DLD, GRHPR, HAGH, MDH2, ME1, ME3, PC, PCK2, PDHB, PKM	hsa00620
45	?	Alanine, aspartate and glutamate metabolism	37	15	0.00543959	ABAT, ADSSL1, AGXT, ALDH4A1, ALDH5A1, ASRGL1, ASS1, CAD, CPS1, DDO, GOT1, GOT2, GPT, GPT2, NIT2	hsa00250
46	?	Vitamin digestion and absorption	24	11	0.00560748	APOA1, APOA4, APOB, BTD, LMBRD1, MMACHC, PLB1, SCARB1, SLC19A3, SLC46A1, SLC5A6	hsa04977
47	?	Ubiquitin mediated proteolysis	142	43	0.00565908	ANAPC13, ANAPC15, ANAPC2, BIRC6, BIRC7, CBL, CBLC, CUL5, CUL7, DDB1, FBXO2, FZR1, HERC2, MGRN1, NEDD4, PIAS1, PIAS3, PIAS4, PPIL2, RHOBTB2, SKP2, SOCS3, STUB1, SYVN1, TRIP12, UBA1, UBA7, UBE2D4, UBE2E2, UBE2H, UBE2J2, UBE2L6, UBE2M, UBE2Q1, UBE2Q2, UBE2R2, UBE2Z, UBE3B, UBE4B, UBOX5, UBR5, WWP1, WWP2	hsa04120
48	?	Small cell lung cancer	92	30	0.00617977	AKT1, BCL2L1, BIRC7, CASP9, CCND1, CDK6, E2F1, FHIT, FN1, IKBKB, ITGA3, ITGAV, LAMA5, LAMB2, LAMB3, LAMC1, LAMC2, NFKB1, NFKBIA, PIK3R1, PTEN, RELA, RXRA, SKP2, TP53, TRAF1, TRAF2, TRAF3, TRAF4, ZBTB17	hsa05222
49	?	Ferroptosis	41	16	0.00643142	ACSL5, ATG7, CP, GSS, LPCAT3, MAP1LC3A, PCBP1, PCBP2, SAT2, SLC11A2, SLC39A14, SLC39A8, SLC40A1, STEAP3, TF, TP53	hsa04216
50	?	Galactose metabolism	31	13	0.00675049	B4GALT1, B4GALT2, G6PC3, GAA, GALE, GALK1, GALM, GLB1, PFKL, PFKM, PFKP, PGM1, PGM2	hsa00052
51	?	Viral carcinogenesis	204	58	0.0068046	ACTN4, BAD, C3, CCND1, CCND3, CDK6, CREB3L2, CREB3L3, CREB3L4, DDB1, DNAJA3, EIF2AK2, EP300, GSN, HDAC3, HDAC5, HDAC6, HLA-A, HLA-B, HLA-C, HLA-F, HLA-G, HNRNPK, HPN, HRAS, IRF3, IRF7, JAK1, KAT2A, KAT2B, LTBR, LYN, MAPK3, MAPKAPK2, MRPS18B, NFKB1, NFKB2, NFKBIA, PIK3R1, PKM, PRKACA, PXN, RBL2, RELA, SCRIB, SKP2, SND1, SP100, STAT3, STAT5A, STAT5B, TP53, TRADD, TRAF1, TRAF2, TRAF3, VAC14, YWHAE	hsa05203
52	?	Central carbon metabolism in cancer	70	24	0.0068461	AKT1, EGFR, FGFR3, HRAS, IDH1, IDH2, MAP2K2, MAPK3, MTOR, PDGFRB, PDHB, PFKL, PFKM, PFKP, PIK3R1, PKM, PTEN, RAF1, SCO2, SIRT3, SIRT6, SLC16A3, SLC2A2, TP53	hsa05230
53	?	Apoptosis	136	41	0.00737583	ACTG1, AKT1, BAD, BCL2L1, CAPN1, CASP6, CASP9, CTSC, CTSF, CTSH, CTSO, DAB2IP, DAXX, HRAS, IKBKB, ITPR2, ITPR3, LMNA, LMNB1, LMNB2, MAP2K2, MAP3K14, MAP3K5, MAPK3, NFKB1, NFKBIA, PARP1, PARP3, PIDD1, PIK3R1, RAF1, RELA, SPTAN1, TNFRSF1A, TNFSF10, TP53, TRADD, TRAF1, TRAF2, TUBA1B, TUBA1C	hsa04210
54	?	Butanoate metabolism	28	12	0.00744836	AACS, ABAT, ACADS, ACAT2, ACSM5, ALDH5A1, BDH1, ECHS1, EHHADH, HADHA, HMGCL, HMGCS2	hsa00650
55	?	Prostate cancer	97	31	0.00752928	AKT1, AR, ARAF, BAD, CASP9, CCND1, CREB3L2, CREB3L3, CREB3L4, E2F1, EGFR, EP300, ETV5, HRAS, IKBKB, IL1R2, MAP2K2, MAPK3, MTOR, NFKB1, NFKBIA, PDGFRB, PIK3R1, PTEN, RAF1, RELA, SPINT1, TCF7L1, TCF7L2, TMPRSS2, TP53	hsa05215
56	?	Epstein-Barr virus infection	202	57	0.00856857	AKT1, BLNK, CALR, CASP9, CCND1, CCND3, CD40, CDK6, CXCL10, DDX58, E2F1, EIF2AK2, HLA-A, HLA-B, HLA-C, HLA-F, HLA-G, ICAM1, IKBKB, IKBKE, IRAK1, IRF3, IRF7, ISG15, JAK1, LYN, MAP3K14, MAPK13, MAPK14, MAVS, MYD88, NEDD4, NFKB1, NFKB2, NFKBIA, NFKBIB, NFKBIE, OAS1, OAS3, PIK3R1, PSMD1, PSMD3, RELA, RELB, SAP30, SAP30L, SKP2, STAT1, STAT3, TAP1, TAPBP, TLR2, TP53, TRADD, TRAF2, TRAF3, TYK2	hsa05169
57	?	Kaposi sarcoma-associated herpesvirus infection	194	55	0.00877256	AKT1, BECN1, C3, CALM3, CASP9, CCND1, CDK6, E2F1, EIF2AK2, EP300, GNB1, GNB2, GNB3, HLA-A, HLA-B, HLA-C, HLA-F, HLA-G, HRAS, ICAM1, IKBKB, IKBKE, IRF3, IRF7, ITPR2, ITPR3, JAK1, LYN, MAP1LC3A, MAP2K2, MAPK13, MAPK14, MAPK3, MAPKAPK2, MTOR, NFATC3, NFKB1, NFKBIA, PIK3R1, PLCG1, PPP3CB, RAF1, RELA, STAT1, STAT3, TCF7L1, TCF7L2, TICAM1, TNFRSF1A, TP53, TRADD, TRAF2, TRAF3, TYK2, VEGFA	hsa05167
58	?	Glycerophospholipid metabolism	98	31	0.00884954	AGPAT1, AGPAT2, AGPAT3, CDS2, CHPT1, DGKD, DGKQ, ETNK2, GPAT4, GPD1, GPD1L, LPCAT3, LPGAT1, LPIN2, LYPLA2, MBOAT7, PCYT2, PEMT, PLA1A, PLA2G12A, PLA2G12B, PLA2G15, PLA2G16, PLA2G2A, PLB1, PLD2, PLD3, PLPP1, PNPLA6, PTDSS2, TAZ	hsa00564
59	?	2-Oxocarboxylic acid metabolism	19	9	0.00928077	ACO2, BCAT2, GOT1, GOT2, GPT, GPT2, IDH1, IDH2, IDH3G	hsa01210
60	?	Hepatitis B	162	47	0.00943002	AKT1, ARAF, ATP6AP1, BAD, CASP9, CREB3L2, CREB3L3, CREB3L4, DDB1, DDX58, E2F1, ELK1, EP300, HRAS, IKBKB, IKBKE, IRAK1, IRF3, IRF7, JAK1, MAP2K2, MAPK13, MAPK14, MAPK3, MAVS, MYD88, NFATC3, NFKB1, NFKBIA, PIK3R1, PRKCA, RAF1, RELA, SLC10A1, SMAD3, SMAD4, STAT1, STAT3, STAT5A, STAT5B, STAT6, TGFBR2, TICAM1, TLR2, TP53, TRAF3, TYK2	hsa05161
61	?	N-Glycan biosynthesis	50	18	0.0104111	ALG12, B4GALT1, B4GALT2, B4GALT3, DOLK, DOLPP1, DPM3, GANAB, MAN1A1, MAN1A2, MAN1B1, MAN2A2, MGAT1, MGAT4B, MGAT5, MOGS, RPN2, ST6GAL1	hsa00510
62	?	Glucagon signaling pathway	107	33	0.010645	ACACB, AKT1, CALM3, CAMK2G, CREB3L2, CREB3L3, CREB3L4, CRTC2, EP300, FBP1, G6PC3, GNAQ, GNAS, GYS1, ITPR2, ITPR3, PCK2, PDHB, PFKL, PFKM, PFKP, PHKA2, PHKB, PKM, PLCB3, PPARA, PPP3CB, PPP4C, PRKACA, PYGB, PYGL, SIK2, SLC2A2	hsa04922
63	?	Adipocytokine signaling pathway	69	23	0.0116005	ACACB, ACSL5, AKT1, CAMKK2, G6PC3, IKBKB, LEPR, MTOR, NFKB1, NFKBIA, NFKBIB, NFKBIE, PCK2, PPARA, RELA, RXRA, SOCS3, STAT3, STK11, TNFRSF1A, TNFRSF1B, TRADD, TRAF2	hsa04920
64	?	Endometrial cancer	58	20	0.012066	AKT1, ARAF, AXIN1, BAD, CASP9, CCND1, CDH1, CTNNA1, EGFR, ELK1, HRAS, ILK, MAP2K2, MAPK3, PIK3R1, PTEN, RAF1, TCF7L1, TCF7L2, TP53	hsa05213
65	?	AMPK signaling pathway	120	36	0.0125042	ACACB, AKT1, CAMKK2, CCND1, CREB3L2, CREB3L3, CREB3L4, CRTC2, EEF2, EEF2K, EIF4EBP1, FBP1, G6PC3, GYS1, HNF4A, INSR, LEPR, MLYCD, MTOR, PCK2, PFKL, PFKM, PFKP, PIK3R1, PPP2R1A, PPP2R3A, PPP2R5B, PPP2R5D, PPP2R5E, RAB14, RPS6KB2, RPTOR, SREBF1, STK11, TSC1, ULK1	hsa04152
66	?	Pentose phosphate pathway	30	12	0.0139759	ALDOB, FBP1, GLYCTK, H6PD, IDNK, PFKL, PFKM, PFKP, PGLS, PGM1, PGM2, TKT	hsa00030
67	?	Primary bile acid biosynthesis	17	8	0.0147118	ACOX2, BAAT, CYP27A1, CYP8B1, HSD17B4, HSD3B7, SCP2, SLC27A5	hsa00120
68	?	Viral life cycle - HIV-1	63	21	0.0154512	APOBEC3F, CHMP6, CPSF7, ELL2, EP300, FURIN, HGS, KAT2A, KAT2B, MAP1S, MLLT1, MX1, NELFB, NELFCD, PDCD6IP, PIN1, RANBP2, SERINC3, SUPT5H, VPS4A, XPO1	hsa03250
69	?	Glycolysis / Gluconeogenesis	67	22	0.0160734	ACSS2, ADH6, AKR1A1, ALDH1B1, ALDH2, ALDH3A2, ALDH3B1, ALDOB, DLD, ENO1, FBP1, G6PC3, GALM, PCK2, PDHB, PFKL, PFKM, PFKP, PGM1, PGM2, PKM, TPI1	hsa00010
70	?	Influenza A	171	48	0.0164735	ACTG1, ADAR, AKT1, CASP9, CCND3, CDK6, CXCL10, DDX58, EIF2AK2, EP300, HNRNPUL1, ICAM1, IFNGR2, IKBKB, IKBKE, IRF3, IRF7, JAK1, MAP2K2, MAPK3, MAVS, MX1, MYD88, NFKB1, NFKBIA, NFKBIB, NLRX1, NUP98, OAS1, OAS3, PIK3R1, PLG, PRKCA, PYCARD, RAF1, RELA, SOCS3, STAT1, TICAM1, TMPRSS2, TNFRSF1A, TNFSF10, TPSAB1, TRADD, TRAF3, TRIM25, TYK2, XPO1	hsa05164
71	?	Hepatocellular carcinoma	168	47	0.0185841	ACTG1, AKT1, ARAF, ARID1A, AXIN1, BAD, BCL2L1, CCND1, CDK6, DVL1, DVL2, DVL3, E2F1, EGFR, ELK1, FZD5, FZD6, HRAS, LRP5, LRP6, MAP2K2, MAPK3, MGST3, MTOR, PBRM1, PIK3R1, PLCG1, PRKCA, PTEN, RAF1, RPS6KB2, SHC1, SHC2, SMAD3, SMAD4, SMARCA2, SMARCA4, SMARCC1, SMARCD1, SMARCD2, TCF7L1, TCF7L2, TGFBR2, TP53, TXNRD2, TXNRD3, WNT7B	hsa05225
72	?	Mitophagy - animal	72	23	0.0196844	BCL2L1, BCL2L13, BECN1, CITED2, CSNK2A2, E2F1, FIS1, FUNDC1, HRAS, MAP1LC3A, MFN2, OPTN, PINK1, RELA, RHOT2, RRAS, TBC1D17, TFE3, TFEB, TP53, ULK1, USP30, USP8	hsa04137
73	?	Non-small cell lung cancer	72	23	0.0196844	AKT1, ARAF, BAD, CASP9, CCND1, CDK6, E2F1, EGFR, EML4, FHIT, HRAS, MAP2K2, MAPK3, PIK3R1, PLCG1, PRKCA, RAF1, RASSF5, RXRA, STAT3, STAT5A, STAT5B, TP53	hsa05223
74	?	Pantothenate and CoA biosynthesis	21	9	0.0197014	ALDH1B1, ALDH2, ALDH3A2, BCAT2, COASY, CSAD, DPYS, PANK1, PPCDC	hsa00770
75	?	Glycerolipid metabolism	61	20	0.021455	AGPAT1, AGPAT2, AGPAT3, AKR1A1, ALDH1B1, ALDH2, ALDH3A2, DGAT1, DGAT2, DGKD, DGKQ, GLYCTK, GPAT4, LIPC, LPIN2, MGLL, MOGAT2, PLPP1, PNPLA2, PNPLA3	hsa00561
76	?	Cholesterol metabolism	50	17	0.0227829	ABCG5, ANGPTL3, APOA1, APOA2, APOA4, APOB, APOC3, APOE, APOH, CYP27A1, LDLRAP1, LIPC, PLTP, SCARB1, STARD3, TSPO, VAPB	hsa04979
77	?	Bacterial invasion of epithelial cells	77	24	0.0235624	ACTG1, ARHGAP10, ARHGEF26, BCAR1, CAV2, CBL, CDH1, CLTB, CTNNA1, DNM2, ELMO1, ELMO2, FN1, ILK, ITGA5, MAD2L2, PIK3R1, PXN, SEPT6, SEPT8, SEPT9, SHC1, SHC2, WASF2	hsa05100
78	?	Autophagy - other	32	12	0.0241302	ATG13, ATG16L1, ATG2A, ATG4C, ATG4D, ATG7, BECN1, MLST8, MTOR, PIK3R4, RPTOR, WIPI2	hsa04136
79	?	Pyrimidine metabolism	58	19	0.0248181	ASMTL, CAD, CANT1, CMPK2, CTPS2, DCK, DHODH, DPYS, ENTPD4, ENTPD5, ENTPD6, HDDC2, NME3, NME4, NT5C3B, RRM2B, TK1, UCK1, UCKL1	hsa00240
80	?	Protein processing in endoplasmic reticulum	171	47	0.0253182	AMFR, ATF6, CALR, CAPN1, CKAP4, DERL3, DNAJB12, DNAJC5, EDEM2, EIF2AK1, EIF2AK2, EIF2AK4, ERO1A, FBXO2, FBXO6, GANAB, HSPBP1, HYOU1, LMAN2, MAN1A1, MAN1A2, MAN1B1, MAP3K5, MARCH6, MBTPS1, MOGS, NPLOC4, OS9, P4HB, PREB, PRKCSH, RAD23A, RPN2, RRBP1, SEC24C, SIL1, STUB1, SYVN1, TRAF2, UBE2D4, UBE2J2, UBE4B, UBQLN2, UBXN6, UGGT1, WFS1, XBP1	hsa04141
81	?	Alcoholic liver disease	142	40	0.025372	ACACB, ACADVL, ACOX1, ACOX3, ADH6, AKT1, ALDH1B1, ALDH2, ALDH3A2, C3, C5, CAMKK2, CCND1, CD14, FABP1, IKBKB, IKBKE, IL17RA, IL17RC, IRAK1, IRF3, LBP, LPIN2, MAP3K14, MAP3K5, MAPK13, MAPK14, MLYCD, MYD88, NFKB1, NFKBIA, PPARA, RELA, SREBF1, TCF7L1, TCF7L2, TICAM1, TNFRSF1A, TRADD, TRAF3	hsa04936
82	?	RIG-I-like receptor signaling pathway	70	22	0.0267424	CXCL10, DDX58, DHX58, IKBKB, IKBKE, IRF3, IRF7, ISG15, MAPK13, MAPK14, MAVS, NFKB1, NFKBIA, NFKBIB, NLRX1, OTUD5, PIN1, RELA, TRADD, TRAF2, TRAF3, TRIM25	hsa04622
83	?	Prolactin signaling pathway	70	22	0.0267424	AKT1, CCND1, CISH, HRAS, IRF1, MAP2K2, MAPK13, MAPK14, MAPK3, NFKB1, PIK3R1, RAF1, RELA, SHC1, SHC2, SLC2A2, SOCS3, STAT1, STAT3, STAT5A, STAT5B, TNFSF11	hsa04917
84	?	Focal adhesion	201	54	0.0268668	ACTG1, ACTN4, AKT1, ARHGAP35, ARHGAP5, BAD, BCAR1, CAV2, CCND1, CCND3, DIAPH1, EGFR, ELK1, FLNA, FLNB, FN1, HRAS, ILK, ITGA3, ITGA5, ITGA7, ITGAV, ITGB5, ITGB7, LAMA5, LAMB2, LAMB3, LAMC1, LAMC2, MAPK3, MYL10, MYL5, MYLK2, PAK1, PAK4, PARVA, PDGFRB, PIK3R1, PIP5K1C, PPP1CA, PPP1R12C, PRKCA, PTEN, PXN, RAF1, RAPGEF1, SHC1, SHC2, TLN1, TLN2, VASP, VAV2, VEGFA, ZYX	hsa04510
85	?	Terpenoid backbone biosynthesis	22	9	0.0272636	ACAT2, DHDDS, FNTB, HMGCS2, ICMT, MVD, MVK, PDSS2, PMVK	hsa00900
86	?	Endocrine resistance	98	29	0.0278779	ADCY6, ADCY9, AKT1, ARAF, BAD, BIK, CARM1, CCND1, DLL4, E2F1, EGFR, GNAS, GPER1, HRAS, MAP2K2, MAPK13, MAPK14, MAPK3, MTOR, NCOA3, NCOR1, NOTCH2, PIK3R1, PRKACA, RAF1, RPS6KB2, SHC1, SHC2, TP53	hsa01522
87	?	Glycine, serine and threonine metabolism	40	14	0.0288207	AGXT, CHDH, DAO, DLD, GAMT, GATM, GCAT, GLDC, GLYCTK, GRHPR, PHGDH, PIPOX, SHMT1, SHMT2	hsa00260
88	?	VEGF signaling pathway	59	19	0.0296068	AKT1, BAD, CASP9, HRAS, MAP2K2, MAPK13, MAPK14, MAPK3, MAPKAPK2, MAPKAPK3, PIK3R1, PLCG1, PPP3CB, PRKCA, PXN, RAF1, SHC2, SPHK2, VEGFA	hsa04370
89	?	Salmonella infection	249	65	0.0297775	ACTG1, ACTR1A, ACTR1B, AHNAK, AKT1, ARHGEF26, CD14, CYFIP1, CYFIP2, CYTH2, DCTN5, DNM2, DYNC1H1, ELMO1, ELMO2, EXOC2, EXOC7, FLNA, FLNB, FYCO1, GCC2, GSDMD, HRAS, IKBKB, IRAK1, MAP2K2, MAPK13, MAPK14, MAPK3, MYD88, MYL10, MYL5, NCKAP1, NFKB1, NFKBIA, PAK1, PFN1, PIK3C2B, PKN1, PLEKHM1, PLEKHM2, PYCARD, RAB5B, RAF1, RELA, RHOB, RILP, RRAS, S100A10, SNX33, STX10, TCF7L1, TCF7L2, TLR2, TNFRSF1A, TNF…	hsa05132
90	?	Sphingolipid signaling pathway	119	34	0.030517	AKT1, CERS2, CERS5, GNA12, GNAQ, HRAS, MAP2K2, MAP3K5, MAPK13, MAPK14, MAPK3, NFKB1, NSMAF, PIK3R1, PLCB3, PLD2, PPP2R1A, PPP2R3A, PPP2R5B, PPP2R5D, PPP2R5E, PRKCA, PRKCZ, PTEN, RAF1, RELA, SGPL1, SMPD1, SMPD2, SPHK2, TNFRSF1A, TP53, TRADD, TRAF2	hsa04071
91	?	Neurotrophin signaling pathway	119	34	0.030517	ABL1, AKT1, ARHGDIA, BAD, CALM3, CAMK2G, HRAS, IKBKB, IRAK1, MAGED1, MAP2K2, MAP2K5, MAP3K5, MAPK13, MAPK14, MAPK3, MAPK7, MAPKAPK2, NFKB1, NFKBIA, NFKBIB, NFKBIE, PIK3R1, PLCG1, RAF1, RAPGEF1, RELA, RPS6KA1, RPS6KA2, SH2B3, SHC1, SHC2, TP53, YWHAE	hsa04722
92	?	Growth hormone synthesis, secretion and action	119	34	0.030517	ADCY6, ADCY9, AKT1, BCAR1, CREB3L2, CREB3L3, CREB3L4, EP300, GHR, GNA11, GNAQ, GNAS, HRAS, IGFBP3, ITPR2, ITPR3, MAP2K2, MAPK13, MAPK14, MAPK3, MTOR, PIK3R1, PLCB3, PLCG1, PRKACA, PRKCA, RAF1, SHC1, SHC2, SOCS3, STAT1, STAT3, STAT5A, STAT5B	hsa04935
93	?	Thyroid hormone synthesis	75	23	0.0316033	ADCY6, ADCY9, ALB, ASGR1, ASGR2, ATP1A1, ATP1B1, CREB3L2, CREB3L3, CREB3L4, GNAQ, GNAS, GPX2, GPX3, GSR, ITPR2, ITPR3, PAX8, PLCB3, PRKACA, PRKCA, SERPINA7, TTR	hsa04918
94	?	EGFR tyrosine kinase inhibitor resistance	79	24	0.0318152	AKT1, ARAF, BAD, BCL2L1, EGFR, EIF4EBP1, FGFR3, GAS6, HRAS, JAK1, MAP2K2, MAPK3, MTOR, PDGFRB, PIK3R1, PLCG1, PRKCA, PTEN, RAF1, RPS6KB2, SHC1, SHC2, STAT3, VEGFA	hsa01521
95	?	Human immunodeficiency virus 1 infection	212	56	0.0335199	AKT1, AP1B1, AP1G2, AP1M1, APOBEC3F, ATR, BAD, BCL2L1, CALM3, CALR, CASP9, CUL5, DDB1, GNA11, GNAQ, GNB1, GNB2, GNB3, HLA-A, HLA-B, HLA-C, HLA-F, HLA-G, HRAS, IKBKB, IRAK1, IRF3, ITPR2, ITPR3, LIMK2, MAP2K2, MAPK13, MAPK14, MAPK3, MTOR, MYD88, NFATC3, NFKB1, NFKBIA, PAK1, PAK4, PIK3R1, PLCG1, PPP3CB, PRKCA, PXN, RAF1, RELA, RPS6KB2, TAP1, TAPBP, TLR2, TNFRSF1A, TNFRSF1B, TRADD, TRAF2	hsa05170
96	?	Longevity regulating pathway	89	26	0.0417178	ADCY6, ADCY9, AKT1, APPL1, ATG13, CAMKK2, CAT, CREB3L2, CREB3L3, CREB3L4, EHMT2, EIF4EBP1, HRAS, INSR, MTOR, NFKB1, PIK3R1, PRKACA, RELA, RPS6KB2, RPTOR, SESN1, STK11, TP53, TSC1, ULK1	hsa04211
97	?	Thermogenesis	232	60	0.0422985	ACSL5, ACTG1, ADCY6, ADCY9, ARID1A, ATP5B, ATP5C1, ATP5D, ATP5J, C17orf89, COX18, COX5A, CPT2, CREB3L2, CREB3L3, CREB3L4, CYC1, GNAS, HRAS, KDM1A, KDM3B, KLB, MAP3K5, MAPK13, MAPK14, MGLL, MLST8, MT-ND3, MT-ND4, MTOR, NDUFA3, NDUFA4, NDUFAF3, NDUFB1, NDUFB10, NDUFB5, NDUFB7, NDUFC1, NDUFS1, NDUFS7, NDUFS8, NDUFV1, NPPA, PNPLA2, PRKACA, RPS6KA1, RPS6KA2, RPS6KB2, RPTOR, SDHB, SIRT6, SLC25A29, SMAR…	hsa04714
98	?	Measles	139	38	0.0442878	ADAR, AKT1, BAD, BCL2L1, CASP9, CCND1, CCND3, CDK6, CSNK2A2, DDX58, EIF2AK1, EIF2AK2, EIF2AK4, IKBKB, IKBKE, IRAK1, IRF3, IRF7, JAK1, MAVS, MX1, MYD88, NFKB1, NFKBIA, NFKBIB, OAS1, OAS3, PIK3R1, RELA, STAT1, STAT3, STAT5A, STAT5B, TLR2, TP53, TRADD, TRAF3, TYK2	hsa05162
99	?	Parathyroid hormone synthesis, secretion and action	106	30	0.0452826	ADCY6, ADCY9, AKAP13, ARAF, ARHGEF1, ARRB2, CREB3L2, CREB3L3, CREB3L4, EGFR, GNA11, GNA12, GNAQ, GNAS, ITPR2, ITPR3, JUND, LRP5, LRP6, MAPK3, MMP14, MMP15, PLCB3, PLD2, PRKACA, PRKCA, RAF1, RXRA, SLC9A3R1, TNFSF11	hsa04928
100	?	Selenocompound metabolism	17	7	0.0479752	MTR, PAPSS1, PAPSS2, SEPHS1, SEPHS2, TXNRD2, TXNRD3	hsa00450
101	?	Shigellosis	247	63	0.0492755	ACTG1, ACTN4, AKT1, ATG16L1, BCAR1, BCL2L1, BECN1, C3, CAPN1, CAPNS1, CAST, CD14, CYTH2, DIAPH1, EGFR, ELMO1, ELMO2, IKBKB, ILK, IRF3, ITGA5, ITPR2, ITPR3, MAP1LC3A, MAPK13, MAPK14, MAPK3, MTOR, MYD88, MYL10, MYL5, NFKB1, NFKBIA, NFKBIB, PFN1, PIK3R1, PIK3R4, PLCB3, PLCD1, PLCD3, PLCG1, PXN, PYCARD, RBCK1, RELA, RPS6KB2, RPTOR, RRAGD, SEPT6, SEPT8, SEPT9, SHARPIN, TECPR1, TLN1, TLN2, TNFRSF1A, TN…	hsa05131

## Sheet: low dose non-steat control down
Go Simple DEVEA
		Pathway	N	DEG	p-value	genes	url
1	?	Spliceosome	147	35	6.77748e-17	ALYREF, BUD31, CDC40, CDC5L, DHX15, EIF4A3, HSPA1A, HSPA1B, MAGOH, NCBP2, PHF5A, PLRG1, PPIH, PRPF3, PRPF38A, RBM22, SF3B1, SF3B5, SF3B6, SLU7, SMNDC1, SNRPA1, SNRPD2, SNU13, SNW1, SRSF10, SRSF2, SRSF5, SRSF7, SRSF9, SYF2, THOC1, TRA2A, TRA2B, ZMAT2	hsa03040
2	?	Protein processing in endoplasmic reticulum	171	21	1.85724e-05	BAG1, BCAP31, DDIT3, DNAJA1, DNAJB1, HSPA1A, HSPA1B, HSPH1, SAR1A, SEC13, SEC61G, SKP1, SSR2, SSR3, STT3A, UBE2D1, UBE2D2, UBXN4, UBXN8, VIMP, YOD1	hsa04141
3	?	Ribosome	158	19	6.21803e-05	FAU, MRPL18, MRPL21, MRPL33, MRPL36, MRPS11, MRPS21, RPL14, RPL28, RPL31, RPL35A, RPL37, RPL37A, RPL38, RPL4, RPLP2, RPS21, RPS29, RSL24D1	hsa03010
4	?	Basal transcription factors	45	9	0.000123263	CDK7, GTF2B, GTF2E1, GTF2F2, TAF12, TAF13, TAF7, TBP, TBPL1	hsa03022
5	?	Viral carcinogenesis	204	21	0.000245892	DDX3X, GTF2B, GTF2E1, HIST1H2BC, HIST1H2BD, HIST1H2BE, HIST1H2BF, HIST1H2BG, HIST1H2BH, HIST1H4C, HIST2H2BE, JUN, PIK3CA, PRKACB, RHOA, SNW1, TBP, TBPL1, VDAC3, YWHAG, YWHAZ	hsa05203
6	?	Nucleocytoplasmic transport	108	14	0.000261564	ALYREF, EEF1A1, EIF4A3, MAGOH, NCBP2, NUP50, NUP54, NXF1, NXT2, PNN, RAE1, SAP18, SEC13, THOC1	hsa03013
7	?	Ferroptosis	41	8	0.000351446	FTH1, GCLC, MAP1LC3B, PRNP, SAT1, SLC3A2, SLC7A11, VDAC3	hsa04216
8	?	Protein export	23	6	0.000375573	SEC11A, SEC61G, SRP14, SRP54, SRP72, SRPRB	hsa03060
9	?	RNA polymerase	34	7	0.000585609	POLR1D, POLR1E, POLR2B, POLR2D, POLR2H, POLR2J, POLR2K	hsa03020
10	?	Epithelial cell signaling in Helicobacter pylori infection	70	10	0.000914143	ADAM17, ATP6V0B, ATP6V0E1, ATP6V1D, ATP6V1E1, ATP6V1F, ATP6V1G1, CXCL8, HBEGF, JUN	hsa05120
11	?	NOD-like receptor signaling pathway	184	18	0.00122552	ATG12, BIRC2, BRCC3, CXCL8, DNM1L, GABARAPL1, GABARAPL2, JUN, MAP1LC3B, MFN1, NEK7, PANX1, RHOA, RIPK2, SUGT1, TXN, TXNIP, VDAC3	hsa04621
12	?	Shigellosis	247	22	0.00128763	ACTR2, ARPC2, ARPC5L, ATG12, BCL10, CRK, CTTN, CXCL8, JUN, MALT1, MAP1LC3B, MYL12A, PIK3CA, PPID, RHOA, RIPK2, RRAGC, SKP1, UBB, UBE2D1, UBE2D2, UBE2NL	hsa05131
13	?	Vibrio cholerae infection	50	8	0.00139722	ATP6V0B, ATP6V0E1, ATP6V1D, ATP6V1E1, ATP6V1F, ATP6V1G1, PRKACB, SEC61G	hsa05110
14	?	Ubiquitin mediated proteolysis	142	15	0.00143387	BIRC2, CDC27, CUL2, ERCC8, HERC4, ITCH, RNF7, SKP1, TCEB1, UBA6, UBB, UBE2A, UBE2D1, UBE2D2, UBE2NL	hsa04120
15	?	Autophagy - other	32	6	0.00241051	ATG101, ATG12, ATG3, GABARAPL1, GABARAPL2, IGBP1	hsa04136
16	?	Rheumatoid arthritis	93	11	0.00249274	ATP6V0B, ATP6V0E1, ATP6V1D, ATP6V1E1, ATP6V1F, ATP6V1G1, CCL20, CXCL8, JUN, MMP1, MMP3	hsa05323
17	?	Ribosome biogenesis in eukaryotes	109	12	0.00297118	AK6, GAR1, GNL2, IMP3, NHP2, NOP10, NOP58, NXF1, NXT2, RIOK2, SNU13, UTP18	hsa03008
18	?	Coronavirus disease - COVID-19	232	20	0.00309556	ADAM17, CXCL8, FAU, HBEGF, JUN, MMP1, MMP3, PIK3CA, RPL14, RPL28, RPL31, RPL35A, RPL37, RPL37A, RPL38, RPL4, RPLP2, RPS21, RPS29, RSL24D1	hsa05171
19	?	mRNA surveillance pathway	97	11	0.00347766	ALYREF, CSTF3, EIF4A3, ETF1, MAGOH, NCBP2, NXF1, NXT2, PNN, PPP2R3C, SAP18	hsa03015
20	?	Autophagy - animal	141	14	0.00363613	ATG101, ATG12, ATG3, GABARAPL1, GABARAPL2, IGBP1, MAP1LC3B, NRBF2, PIK3CA, PRKACB, RRAGC, RRAS2, SH3GLB1, VMP1	hsa04140
21	?	Spinocerebellar ataxia	143	14	0.00413072	ATG101, GTF2B, NRBF2, PIK3CA, PSMA7, PSMB4, PSMB7, PSMD8, RELN, SHFM1, SLC25A6, TBP, TBPL1, VDAC3	hsa05017
22	?	Mitophagy - animal	72	9	0.00415602	GABARAPL1, GABARAPL2, JUN, MAP1LC3B, MFN1, RRAS2, TAX1BP1, TOMM7, UBB	hsa04137
23	?	Collecting duct acid secretion	27	5	0.00586537	ATP6V0E1, ATP6V1D, ATP6V1E1, ATP6V1F, ATP6V1G1	hsa04966
24	?	Parkinson disease	266	21	0.00683779	COX7A2L, DDIT3, DUSP1, GNAI3, MFN1, MT-ND6, NDUFA12, NDUFA6, NDUFB2, PRKACB, PSMA7, PSMB4, PSMB7, PSMD8, SHFM1, SLC25A6, SLC39A6, SLC39A7, TXN, UBB, VDAC3	hsa05012
25	?	Huntington disease	306	23	0.00850308	ACTR10, ATG101, CLTA, COX7A2L, MT-ND6, NDUFA12, NDUFA6, NDUFB2, NRBF2, POLR2B, POLR2D, POLR2H, POLR2J, POLR2K, PSMA7, PSMB4, PSMB7, PSMD8, SHFM1, SLC25A6, TBP, TBPL1, VDAC3	hsa05016
26	?	Amyotrophic lateral sclerosis	364	26	0.0100835	ACTR10, ALYREF, ATG101, COX7A2L, DDIT3, HNRNPA2B1, MAP1LC3B, MT-ND6, NDUFA12, NDUFA6, NDUFB2, NRBF2, NUP50, NUP54, NXF1, NXT2, PPP3CA, PSMA7, PSMB4, PSMB7, PSMD8, RAB5A, RAE1, SEC13, SHFM1, SRSF7	hsa05014
27	?	Arginine biosynthesis	22	4	0.014473	ARG2, GLS, GLUD1, GLUL	hsa00220
28	?	Proteasome	46	6	0.0148658	POMP, PSMA7, PSMB4, PSMB7, PSMD8, SHFM1	hsa03050
29	?	Longevity regulating pathway - multiple species	62	7	0.0186765	HSPA1A, HSPA1B, PIK3CA, PRKACB, PRKAG1, PRKAG2, SIRT1	hsa04213
30	?	Bacterial invasion of epithelial cells	77	8	0.0196166	ACTR2, ARPC2, ARPC5L, CLTA, CRK, CTTN, PIK3CA, RHOA	hsa05100
31	?	RNA degradation	79	8	0.0225572	BTG3, CNOT2, CNOT7, CNOT9, DCP1A, LSM1, PAN3, ZCCHC7	hsa03018
32	?	Prion disease	273	19	0.0324657	COX7A2L, DDIT3, HSPA1A, HSPA1B, MT-ND6, NDUFA12, NDUFA6, NDUFB2, PIK3CA, PPP3CA, PRKACB, PRNP, PSMA7, PSMB4, PSMB7, PSMD8, SHFM1, SLC25A6, VDAC3	hsa05020
33	?	Oxidative phosphorylation	134	11	0.0341801	ATP6V0B, ATP6V0E1, ATP6V1D, ATP6V1E1, ATP6V1F, ATP6V1G1, COX7A2L, MT-ND6, NDUFA12, NDUFA6, NDUFB2	hsa00190
34	?	Tight junction	169	13	0.035732	ACTR2, ARPC2, ARPC5L, CTTN, JUN, MYL12A, PRKACB, PRKAG1, PRKAG2, RAPGEF6, RHOA, WHAMM, YBX3	hsa04530
35	?	Selenocompound metabolism	17	3	0.0365017	CTH, KYAT3, TXNRD1	hsa00450
36	?	Legionellosis	57	6	0.0385791	CLK1, CXCL8, EEF1A1, HSPA1A, HSPA1B, SAR1A	hsa05134
37	?	mTOR signaling pathway	156	12	0.0425792	ATP6V1D, ATP6V1E1, ATP6V1F, ATP6V1G1, LAMTOR5, LPIN1, PIK3CA, RHOA, RRAGC, SEC13, SGK1, SLC3A2	hsa04150
38	?	Mineral absorption	60	6	0.0477549	ATOX1, ATP1B3, FTH1, MT1E, MT1HL1, SLC31A1	hsa04978
39	?	Salmonella infection	249	17	0.0483736	ACTR10, ACTR2, ARL8B, ARPC2, ARPC5L, BIRC2, BRK1, CXCL8, DYNC1LI1, JUN, MYL12A, PIK3CA, RAB5A, RHOA, RIPK2, SKP1, TXN	hsa05132

## Sheet: mid dose unexposed control up
Go Simple DEVEA
		Pathway	N	DEG	p-value	genes	url
1	?	Lysosome	132	11	1.25054e-05	ACP2, CLTB, CTNS, CTSA, CTSH, GM2A, GUSB, LAPTM4B, NPC2, PLA2G15, TCIRG1	hsa04142
2	?	Cholesterol metabolism	50	7	1.78906e-05	APOA1, APOA4, APOC3, APOH, CYP27A1, NPC2, STARD3	hsa04979
3	?	Human papillomavirus infection	331	16	0.000130366	CCND3, HES4, HLA-A, HLA-B, HLA-C, HLA-F, HRAS, ITGA7, LAMB3, MAP2K2, PPP2R5D, RFNG, RPS6KB2, TCF7L1, TCIRG1, TUBG1	hsa05165
4	?	PPAR signaling pathway	75	7	0.000250673	APOA1, APOA5, APOC3, CYP27A1, ILK, ME1, SLC27A1	hsa03320
5	?	Endocytosis	251	13	0.000296303	AP2A1, ARAP1, ARF5, ASAP3, BIN1, CLTB, HLA-A, HLA-B, HLA-C, HLA-F, HRAS, MVB12A, RAB11FIP1	hsa04144
6	?	Allograft rejection	38	5	0.000402679	CD40, HLA-A, HLA-B, HLA-C, HLA-F	hsa05330
7	?	Carbon metabolism	115	8	0.00068271	AGXT, DLST, FBP1, HAO2, ME1, OGDHL, PHGDH, SHMT1	hsa01200
8	?	Autoimmune thyroid disease	53	5	0.00188187	CD40, HLA-A, HLA-B, HLA-C, HLA-F	hsa05320
9	?	Human immunodeficiency virus 1 infection	212	10	0.0029895	GNAI2, GNB2, HLA-A, HLA-B, HLA-C, HLA-F, HRAS, MAP2K2, RPS6KB2, TLR2	hsa05170
10	?	Chemical carcinogenesis - receptor activation	212	10	0.0029895	CCND3, CYP1A1, EPHX1, GNAI2, GSTM4, HRAS, MAP2K2, PAQR5, RPS6KA1, RPS6KB2	hsa05207
11	?	Viral myocarditis	60	5	0.00326114	CD40, HLA-A, HLA-B, HLA-C, HLA-F	hsa05416
12	?	Cell adhesion molecules	149	8	0.00356682	C10orf54, CD40, HLA-A, HLA-B, HLA-C, HLA-F, NECTIN2, NEO1	hsa04514
13	?	Human T-cell leukemia virus 1 infection	222	10	0.00415451	ANAPC2, CCND3, CD40, CRTC2, HLA-A, HLA-B, HLA-C, HLA-F, HRAS, MAP2K2	hsa05166
14	?	Cellular senescence	156	8	0.00471081	CCND3, HLA-A, HLA-B, HLA-C, HLA-F, HRAS, MAP2K2, RASSF5	hsa04218
15	?	Graft-versus-host disease	42	4	0.00523308	HLA-A, HLA-B, HLA-C, HLA-F	hsa05332
16	?	Acute myeloid leukemia	67	5	0.00525211	HRAS, MAP2K2, RPS6KB2, TCF7L1, ZBTB16	hsa05221
17	?	Kaposi sarcoma-associated herpesvirus infection	194	9	0.00534695	GNB2, HLA-A, HLA-B, HLA-C, HLA-F, HRAS, MAP1LC3A, MAP2K2, TCF7L1	hsa05167
18	?	Type I diabetes mellitus	43	4	0.00569575	HLA-A, HLA-B, HLA-C, HLA-F	hsa04940
19	?	Epstein-Barr virus infection	202	9	0.00692615	CCND3, CD40, HLA-A, HLA-B, HLA-C, HLA-F, NFKBIE, OAS3, TLR2	hsa05169
20	?	Riboflavin metabolism	8	2	0.00736432	ACP2, BLVRB	hsa00740
21	?	Autophagy - animal	141	7	0.00955975	HRAS, MAP1LC3A, MAP2K2, RPS6KB2, RRAGD, ULK1, WIPI2	hsa04140
22	?	Arginine and proline metabolism	51	4	0.010404	CKB, CNDP1, OAT, SAT2	hsa00330
23	?	Axon guidance	182	8	0.0115559	CAMK2G, GDF7, GNAI2, HRAS, ILK, NEO1, ROBO3, SEMA4G	hsa04360
24	?	Metabolic pathways	1540	37	0.0122638	ACP2, AGXT, ASMTL, ASRGL1, ATP5D, BLVRB, CERS5, CHKA, CKB, CNDP1, CYP1A1, CYP27A1, CYP3A5, DLST, ETNK2, EXTL2, FBP1, GALNT18, GLO1, GMPR, GSTM4, GUSB, HAO2, KHK, ME1, MGAT4B, NDUFA3, OAT, OGDHL, PAPSS1, PGM2L1, PHGDH, PLCD1, SAT2, SHMT1, TCIRG1, UCK1	hsa01100
25	?	Human cytomegalovirus infection	225	9	0.0134885	GNAI2, GNB2, HLA-A, HLA-B, HLA-C, HLA-F, HRAS, MAP2K2, RPS6KB2	hsa05163
26	?	Glyoxylate and dicarboxylate metabolism	30	3	0.0135781	AGXT, HAO2, SHMT1	hsa00630
27	?	Endometrial cancer	58	4	0.016146	HRAS, ILK, MAP2K2, TCF7L1	hsa05213
28	?	PD-L1 expression and PD-1 checkpoint pathway in cancer	89	5	0.016855	HRAS, MAP2K2, NFKBIE, RPS6KB2, TLR2	hsa05235
29	?	Prostate cancer	97	5	0.0235476	HRAS, MAP2K2, SPINT1, TCF7L1, TMPRSS2	hsa05215
30	?	Thyroid cancer	37	3	0.0238696	HRAS, MAP2K2, TCF7L1	hsa05216
31	?	Long-term potentiation	67	4	0.0260014	CAMK2G, HRAS, MAP2K2, RPS6KA1	hsa04720
32	?	Melanogenesis	101	5	0.0274574	CAMK2G, GNAI2, HRAS, MAP2K2, TCF7L1	hsa04916
33	?	Insulin signaling pathway	137	6	0.0278237	FBP1, FLOT1, HRAS, MAP2K2, RPS6KB2, TRIP10	hsa04910
34	?	Chemical carcinogenesis - DNA adducts	69	4	0.0285893	CYP1A1, CYP3A5, EPHX1, GSTM4	hsa05204
35	?	Glycine, serine and threonine metabolism	40	3	0.029271	AGXT, PHGDH, SHMT1	hsa00260
36	?	Apelin signaling pathway	139	6	0.0295946	GNAI2, GNB2, HRAS, MAP1LC3A, MAP2K2, RPS6KB2	hsa04371
37	?	Ferroptosis	41	3	0.0312032	FTL, MAP1LC3A, SAT2	hsa04216
38	?	Fat digestion and absorption	43	3	0.0352638	APOA1, APOA4, SLC27A1	hsa04975
39	?	Metabolism of xenobiotics by cytochrome P450	78	4	0.042081	CYP1A1, CYP3A5, EPHX1, GSTM4	hsa00980
40	?	Antigen processing and presentation	78	4	0.042081	HLA-A, HLA-B, HLA-C, HLA-F	hsa04612
41	?	Phagosome	152	6	0.042918	HLA-A, HLA-B, HLA-C, HLA-F, TCIRG1, TLR2	hsa04145
42	?	mTOR signaling pathway	156	6	0.0476697	HRAS, MAP2K2, RPS6KA1, RPS6KB2, RRAGD, ULK1	hsa04150

## Sheet: mid dose unexposed control down
Go Simple DEVEA
		Pathway	N	DEG	p-value	genes	url
1	?	Spliceosome	147	9	1.64624e-06	HNRNPA3, PRPF3, SNRPA1, SRSF10, SRSF2, SRSF5, SRSF7, THOC1, TRA2A	hsa03040
2	?	Coronavirus disease - COVID-19	232	8	0.000385776	CCL2, JUN, RPL14, RPL31, RPL37, RPL37A, RPS21, RPS24	hsa05171
3	?	Ribosome	158	6	0.0013245	RPL14, RPL31, RPL37, RPL37A, RPS21, RPS24	hsa03010
4	?	Viral carcinogenesis	204	6	0.00476245	HIST1H2BC, HIST1H2BF, HIST1H2BG, HIST1H2BH, JUN, TBP	hsa05203
5	?	Ribosome biogenesis in eukaryotes	109	4	0.00988175	AK6, FCF1, GNL2, WDR43	hsa03008
6	?	Protein export	23	2	0.0134281	SRP72, SRPRB	hsa03060
7	?	Systemic lupus erythematosus	136	4	0.0207614	HIST1H2BC, HIST1H2BF, HIST1H2BG, HIST1H2BH	hsa05322
8	?	RNA degradation	79	3	0.0230184	CNOT2, DCP1A, PAN3	hsa03018
9	?	Rheumatoid arthritis	93	3	0.0350185	CCL2, CXCL1, JUN	hsa05323
10	?	IL-17 signaling pathway	94	3	0.0359783	CCL2, CXCL1, JUN	hsa04657
11	?	Chagas disease	102	3	0.044142	CCL2, JUN, NOS2	hsa05142
12	?	Phosphonate and phosphinate metabolism	6	1	0.0455508	CEPT1	hsa00440
13	?	C-type lectin receptor signaling pathway	104	3	0.0463161	JUN, MALT1, RRAS2	hsa04625
14	?	T cell receptor signaling pathway	104	3	0.0463161	JUN, MALT1, NCK1	hsa04660
15	?	Basal transcription factors	45	2	0.0471527	TAF12, TBP	hsa03022

## Sheet: mid dose non-steat control up 
Go Simple DEVEA
		Pathway	N	DEG	p-value	genes	url
1	?	Metabolic pathways	1540	278	9.1724e-11	ABAT, ACAA2, ACACB, ACADL, ACADS, ACADSB, ACAT2, ACO2, ACOX2, ACOX3, ACP2, ACSM5, ADA, ADCY6, ADCY9, ADH4, ADH6, ADSSL1, AGMAT, AGPAT1, AGPAT2, AGPAT3, AGXT, AHCYL1, AK1, AK4, ALAD, ALDH1B1, ALDH1L1, ALDH3B1, ALDH4A1, ALDH5A1, ALDH8A1, ALG12, AMDHD2, AMPD2, ANPEP, APRT, ASMTL, ASRGL1, ATP5D, ATP6V0A1, ATP6V0E2, ATP6V1A, B3GAT3, B4GALT2, B4GALT7, B4GAT1, BBOX1, BHMT2, BLVRA, BLVRB, C14orf159, C1GA…	hsa01100
2	?	Insulin signaling pathway	137	39	9.16494e-07	ACACB, AKT1, BAD, CALM3, EIF4EBP1, ELK1, EXOC7, FBP1, FLOT1, FLOT2, G6PC3, GYS1, HRAS, IKBKB, INPPL1, INSR, MAP2K1, MAP2K2, MAPK3, PCK2, PHKA2, PIK3R1, PPP1R3B, PRKAB1, PRKACA, PRKAR1B, PRKCZ, PTPRF, PYGB, PYGL, RAPGEF1, RHOQ, RPS6KB2, RPTOR, SHC1, SHC2, SORBS1, SREBF1, TRIP10	hsa04910
3	?	Complement and coagulation cascades	85	28	1.36818e-06	A2M, C1R, C1S, C3, C4BPA, C6, C8B, C8G, C9, CPB2, F12, F2, F7, F9, FGA, FGB, FGG, KLKB1, MASP2, PLG, PROC, PROCR, PROS1, SERPINA1, SERPINA5, SERPINC1, SERPINF2, SERPING1	hsa04610
4	?	Neurotrophin signaling pathway	119	33	1.15397e-05	ABL1, AKT1, ARHGDIA, BAD, CALM3, CAMK2G, HRAS, IKBKB, IRAK1, MAGED1, MAP2K1, MAP2K2, MAP2K5, MAP3K5, MAPK13, MAPK14, MAPK3, MAPK7, MAPKAPK2, NFKBIA, NFKBIB, NFKBIE, PIK3R1, PLCG1, RAPGEF1, RELA, RPS6KA1, RPS6KA2, SH2B3, SHC1, SHC2, TP53, YWHAE	hsa04722
5	?	Lysosome	132	35	1.84278e-05	ACP2, AP1B1, AP1M1, AP3D1, AP3S2, AP4M1, ATP6V0A1, CLTB, CTNS, CTSA, CTSC, CTSF, CTSH, CTSO, DMXL1, DNASE2, GAA, GM2A, GNPTG, GUSB, HEXB, HYAL1, HYAL2, IGF2R, LAMP1, LAPTM4B, MCOLN1, NAGA, NAGPA, PLA2G15, SGSH, SLC11A2, SMPD1, TCIRG1, TPP1	hsa04142
6	?	Insulin resistance	108	30	2.75767e-05	ACACB, AKT1, CREB3L3, CRTC2, G6PC3, GYS1, IKBKB, INSR, MLXIPL, NFKBIA, NR1H2, NR1H3, PCK2, PIK3R1, PPP1R3B, PRKAB1, PRKCZ, PTPRF, PYGB, PYGL, RELA, RPS6KA1, RPS6KA2, RPS6KB2, SLC27A3, SLC27A4, SLC27A5, SREBF1, TBC1D4, TNFRSF1A	hsa04931
7	?	Glyoxylate and dicarboxylate metabolism	30	13	3.74618e-05	ACAT2, ACO2, AGXT, DLD, GLYCTK, GRHPR, HAO1, HAO2, HYI, MDH2, PCCB, PGP, SHMT1	hsa00630
8	?	Endocytosis	251	55	4.34223e-05	ACAP3, AGAP1, AP2A1, AP2A2, AP2M1, ARAP1, ARF5, ARFGAP1, ARRB2, ASAP3, BIN1, CAPZB, CBLC, CHMP1A, CHMP6, CLTB, DNM2, EGFR, EHD1, EHD2, EPN1, FGFR4, GRK2, GRK6, HGS, HLA-A, HLA-B, HLA-C, HLA-F, HLA-G, HRAS, IGF2R, IQSEC1, LDLRAP1, MVB12A, PARD3, PARD6A, PIP5K1C, PLD2, PRKCZ, PSD4, RAB11FIP1, RAB11FIP3, RAB5B, SH3GL1, SH3GLB2, SMAD3, SMAP2, TGFBR2, VPS25, VPS26B, VPS28, VPS37D, VPS4A, WIPF2	hsa04144
9	?	PPAR signaling pathway	75	23	4.35988e-05	ACADL, ACOX2, ACOX3, ANGPTL4, APOA1, APOA2, APOA5, APOC3, CYP27A1, CYP8B1, FADS2, HMGCS2, ILK, ME1, NR1H3, PCK2, PLIN4, PLIN5, PLTP, RXRA, SLC27A4, SLC27A5, SORBS1	hsa03320
10	?	Chronic myeloid leukemia	76	23	5.50007e-05	ABL1, AKT1, BAD, BCL2L1, BCR, CDK6, CTBP1, E2F1, HRAS, IKBKB, MAP2K1, MAP2K2, MAPK3, NFKBIA, PIK3R1, RELA, SHC1, SHC2, SMAD3, STAT5A, STAT5B, TGFBR2, TP53	hsa05220
11	?	Hepatitis C	157	38	7.41042e-05	AKT1, BAD, CD81, CDK6, CLDN1, CLDN14, CLDN3, CXCL10, E2F1, EGFR, EIF2AK2, EIF2AK4, EIF3E, HRAS, IFIT1, IKBKB, IRF3, MAP2K1, MAP2K2, MAPK3, MAVS, MX1, NFKBIA, NR1H3, OAS1, OAS3, PIK3R1, PPP2R1A, PSME3, RELA, RXRA, SCARB1, TICAM1, TNFRSF1A, TP53, TRAF2, TYK2, YWHAE	hsa05160
12	?	DNA replication	36	14	8.01678e-05	LIG1, MCM2, MCM3, MCM5, MCM7, POLD2, POLD3, POLE, POLE2, RFC1, RFC2, RFC3, RFC5, RPA2	hsa03030
13	?	Carbon metabolism	115	30	9.91885e-05	ACADS, ACAT2, ACO2, ACOX3, AGXT, CPS1, DLD, DLST, FBP1, GLYCTK, GOT2, GPT, H6PD, HAO1, HAO2, IDH2, MDH2, ME1, OGDH, OGDHL, PC, PCCB, PFKL, PGLS, PGP, PHGDH, PKM, SHMT1, TKT, TPI1	hsa01200
14	?	PD-L1 expression and PD-1 checkpoint pathway in cancer	89	24	0.000280182	AKT1, BATF, CSNK2A2, EGFR, EML4, HRAS, IFNGR2, IKBKB, MAP2K1, MAP2K2, MAPK13, MAPK14, MAPK3, MYD88, NFKBIA, NFKBIB, NFKBIE, PIK3R1, PLCG1, PTPN6, RELA, RPS6KB2, TICAM1, TLR2	hsa05235
15	?	Mismatch repair	23	10	0.000291095	EXO1, LIG1, MSH2, POLD2, POLD3, RFC1, RFC2, RFC3, RFC5, RPA2	hsa03430
16	?	Phosphatidylinositol signaling system	97	25	0.000448634	CALM3, CDS2, DGKD, DGKQ, IMPA2, INPP5E, INPPL1, IP6K1, ITPK1, ITPR3, MTMR1, MTMR14, MTMR4, PI4KA, PI4KB, PIK3C2B, PIK3R1, PIP4K2B, PIP4K2C, PIP5K1C, PLCB3, PLCD1, PLCD3, PLCG1, PPIP5K2	hsa04070
17	?	Human papillomavirus infection	331	64	0.000502419	AKT1, ATP6V0A1, ATP6V0E2, ATP6V1A, AXIN1, BAD, CCND3, CDK6, CRB3, CREB3L3, DVL1, DVL2, DVL3, E2F1, EGFR, EIF2AK2, EIF4EBP1, FZD5, GNAS, HES4, HLA-A, HLA-B, HLA-C, HLA-F, HLA-G, HRAS, IKBKB, IRF3, ITGA5, ITGA7, ITGB7, LAMA5, LAMB2, LAMB3, LAMC2, LLGL1, LLGL2, MAGI1, MAP2K1, MAP2K2, MAPK3, MX1, NOTCH2, PARD3, PARD6A, PIK3R1, PKM, PPP2R1A, PPP2R5D, PRKACA, PRKCZ, PXN, RELA, RFNG, RPS6KB2, SCRIB, TAD…	hsa05165
18	?	Base excision repair	33	12	0.000535682	APEX2, LIG1, MPG, NTHL1, PARP3, POLD2, POLD3, POLE, POLE2, POLL, UNG, XRCC1	hsa03410
19	?	Acute myeloid leukemia	67	19	0.000598821	AKT1, BAD, CD14, CEBPA, EIF4EBP1, HRAS, IKBKB, JUP, MAP2K1, MAP2K2, MAPK3, PIK3R1, RARA, RELA, RPS6KB2, STAT5A, STAT5B, TCF7L1, ZBTB16	hsa05221
20	?	Sulfur metabolism	10	6	0.000609237	ETHE1, MPST, PAPSS1, PAPSS2, SELENBP1, SUOX	hsa00920
21	?	Fat digestion and absorption	43	14	0.000690232	ACAT2, AGPAT1, AGPAT2, APOA1, APOA4, APOB, DGAT2, GOT2, MOGAT2, MTTP, PLA2G12A, PLA2G12B, SCARB1, SLC27A4	hsa04975
22	?	Human cytomegalovirus infection	225	46	0.000910273	ADCY6, ADCY9, AKT1, ARHGEF1, BCAR1, CALM3, CDK6, CREB3L3, CX3CL1, E2F1, EGFR, EIF4EBP1, ELK1, GNA11, GNA12, GNAQ, GNAS, GNB1, GNB2, HLA-A, HLA-B, HLA-C, HLA-F, HLA-G, HRAS, IKBKB, IRF3, ITPR3, MAP2K1, MAP2K2, MAPK13, MAPK14, MAPK3, NFKBIA, PIK3R1, PLCB3, PRKACA, PTGER1, PXN, RELA, RPS6KB2, TAP1, TAPBP, TNFRSF1A, TP53, TRAF2	hsa05163
23	?	Apoptosis	136	31	0.000990001	AKT1, BAD, BCL2L1, CAPN1, CTSC, CTSF, CTSH, CTSO, DAB2IP, DAXX, HRAS, IKBKB, ITPR3, LMNA, LMNB1, LMNB2, MAP2K1, MAP2K2, MAP3K14, MAP3K5, MAPK3, NFKBIA, PARP3, PIDD1, PIK3R1, RELA, SPTAN1, TNFRSF1A, TP53, TRAF2, TUBA1B	hsa04210
24	?	Cholesterol metabolism	50	15	0.00117358	ANGPTL4, APOA1, APOA2, APOA4, APOB, APOC3, APOE, APOH, CYP27A1, LDLRAP1, LIPC, PLTP, SCARB1, STARD3, TSPO	hsa04979
25	?	Glycerophospholipid metabolism	98	24	0.0012642	AGPAT1, AGPAT2, AGPAT3, CDS2, DGKD, DGKQ, ETNK2, GPD1, LPGAT1, LPIN2, LYPLA2, MBOAT7, PCYT2, PEMT, PLA1A, PLA2G12A, PLA2G12B, PLA2G15, PLA2G16, PLB1, PLD2, PLD3, PNPLA6, TAZ	hsa00564
26	?	Lysine degradation	63	17	0.00207546	ACAT2, ALDH1B1, BBOX1, COLGALT1, DLD, DLST, DOT1L, EHMT2, GCDH, KMT2D, PIPOX, PLOD1, PLOD3, SMYD2, SMYD3, SUV39H1, WHSC1L1	hsa00310
27	?	Human T-cell leukemia virus 1 infection	222	44	0.00221647	ADCY6, ADCY9, AKT1, ANAPC2, BCL2L1, CCND3, CD40, CDC20, CREB3L3, CRTC2, E2F1, ELK1, HLA-A, HLA-B, HLA-C, HLA-F, HLA-G, HRAS, IKBKB, IL15RA, IL1R2, KAT2A, LTBR, MAP2K1, MAP2K2, MAP3K14, MAPK3, NFKB2, NFKBIA, PIK3R1, PRKACA, RANBP3, RELA, SMAD3, STAT5A, STAT5B, TCF3, TGFBR2, TLN1, TLN2, TNFRSF1A, TP53, TSPO, VAC14	hsa05166
28	?	Yersinia infection	137	30	0.00230679	AKT1, ARHGEF1, ARHGEF28, BCAR1, ELMO1, GNAQ, IKBKB, IRAK1, IRF3, ITGA5, MAP2K1, MAP2K2, MAPK13, MAPK14, MAPK3, MYD88, NFKBIA, PIK3R1, PIP5K1C, PKN1, PLCG1, PXN, PYCARD, RELA, RPS6KA1, RPS6KA2, TICAM1, TRAF2, VAV2, WIPF2	hsa05135
29	?	Peroxisome	82	20	0.00327149	ABCD1, ACOX2, ACOX3, AGXT, CRAT, DAO, DECR2, ECI2, EPHX2, HAO1, HAO2, IDH2, MVK, PEX10, PEX11A, PEX11B, PEX11G, PEX3, PIPOX, PRDX5	hsa04146
30	?	Viral carcinogenesis	204	40	0.00418395	ACTN4, BAD, C3, CCND3, CDC20, CDK6, CREB3L3, DNAJA3, EIF2AK2, GSN, HDAC3, HDAC5, HDAC6, HLA-A, HLA-B, HLA-C, HLA-F, HLA-G, HPN, HRAS, IRF3, KAT2A, LTBR, MAPK3, MAPKAPK2, NFKB2, NFKBIA, PIK3R1, PKM, PRKACA, PXN, RELA, SCRIB, SKP2, STAT5A, STAT5B, TP53, TRAF2, VAC14, YWHAE	hsa05203
31	?	Inositol phosphate metabolism	73	18	0.00453338	IMPA2, INPP5E, INPPL1, ITPK1, MTMR1, MTMR14, MTMR4, PI4KA, PI4KB, PIK3C2B, PIP4K2B, PIP4K2C, PIP5K1C, PLCB3, PLCD1, PLCD3, PLCG1, TPI1	hsa00562
32	?	Human immunodeficiency virus 1 infection	212	41	0.00484725	AKT1, AP1B1, AP1M1, BAD, BCL2L1, CALM3, GNA11, GNAQ, GNB1, GNB2, HLA-A, HLA-B, HLA-C, HLA-F, HLA-G, HRAS, IKBKB, IRAK1, IRF3, ITPR3, LIMK2, MAP2K1, MAP2K2, MAPK13, MAPK14, MAPK3, MYD88, NFKBIA, PAK1, PAK4, PIK3R1, PLCG1, PXN, RELA, RPS6KB2, TAP1, TAPBP, TLR2, TNFRSF1A, TNFRSF1B, TRAF2	hsa05170
33	?	mTOR signaling pathway	156	32	0.00491619	AKT1, ATP6V1A, DEPTOR, DVL1, DVL2, DVL3, EIF4EBP1, FZD5, GATSL2, HRAS, IKBKB, INSR, LAMTOR1, LPIN2, LRP5, LRP6, MAP2K1, MAP2K2, MAPK3, MLST8, NPRL3, PIK3R1, RPS6KA1, RPS6KA2, RPS6KB2, RPTOR, RRAGD, SKP2, STK11, TELO2, TNFRSF1A, WDR59	hsa04150
34	?	ErbB signaling pathway	85	20	0.00506939	ABL1, AKT1, BAD, CAMK2G, EGFR, EIF4EBP1, ELK1, HRAS, MAP2K1, MAP2K2, MAPK3, PAK1, PAK4, PIK3R1, PLCG1, RPS6KB2, SHC1, SHC2, STAT5A, STAT5B	hsa04012
35	?	Other glycan degradation	18	7	0.00516496	ENGASE, GBA2, HEXB, HEXDC, MAN2B2, MAN2C1, NEU4	hsa00511
36	?	Pyruvate metabolism	47	13	0.00534824	ACACB, ACAT2, ADH4, ADH6, ALDH1B1, DLD, GLO1, GRHPR, MDH2, ME1, PC, PCK2, PKM	hsa00620
37	?	Nucleotide excision repair	47	13	0.00534824	CCNH, ERCC2, LIG1, POLD2, POLD3, POLE, POLE2, RAD23A, RFC1, RFC2, RFC3, RFC5, RPA2	hsa03420
38	?	Thyroid hormone signaling pathway	121	26	0.00569067	AKT1, ATP1B1, BAD, DIO1, HDAC3, HRAS, KAT2A, MAP2K1, MAP2K2, MAPK3, MED12, MED16, MED24, NCOR1, NOTCH2, PFKL, PIK3R1, PLCB3, PLCD1, PLCD3, PLCG1, PRKACA, RXRA, SLC16A2, TBC1D4, TP53	hsa04919
39	?	Thyroid hormone synthesis	75	18	0.00613639	ADCY6, ADCY9, ALB, ASGR1, ASGR2, ATP1B1, CREB3L3, GNAQ, GNAS, GPX2, GPX3, GSR, ITPR3, PAX8, PLCB3, PRKACA, SERPINA7, TTR	hsa04918
40	?	Endocrine resistance	98	22	0.00615903	ADCY6, ADCY9, AKT1, BAD, CARM1, E2F1, EGFR, GNAS, HRAS, MAP2K1, MAP2K2, MAPK13, MAPK14, MAPK3, NCOR1, NOTCH2, PIK3R1, PRKACA, RPS6KB2, SHC1, SHC2, TP53	hsa01522
41	?	Shigellosis	247	46	0.00617693	ACTN4, AKT1, BCAR1, BCL2L1, C3, CAPN1, CAPNS1, CD14, DIAPH1, EGFR, ELMO1, IKBKB, ILK, IRF3, ITGA5, ITPR3, MAP1LC3A, MAPK13, MAPK14, MAPK3, MYD88, MYL5, NFKBIA, NFKBIB, PFN1, PIK3R1, PLCB3, PLCD1, PLCD3, PLCG1, PXN, PYCARD, RELA, RPS6KB2, RPTOR, RRAGD, SEPT6, SEPT8, SEPT9, TECPR1, TLN1, TLN2, TNFRSF1A, TNIP1, TP53, TRAF2	hsa05131
42	?	Fatty acid degradation	43	12	0.00678413	ACAA2, ACADL, ACADS, ACADSB, ACAT2, ACOX3, ADH4, ADH6, ALDH1B1, ECI1, ECI2, GCDH	hsa00071
43	?	VEGF signaling pathway	59	15	0.00679512	AKT1, BAD, HRAS, MAP2K1, MAP2K2, MAPK13, MAPK14, MAPK3, MAPKAPK2, MAPKAPK3, PIK3R1, PLCG1, PXN, SHC2, SPHK2	hsa04370
44	?	GnRH signaling pathway	93	21	0.00684963	ADCY6, ADCY9, CALM3, CAMK2G, EGFR, ELK1, GNA11, GNAQ, GNAS, HRAS, ITPR3, MAP2K1, MAP2K2, MAPK13, MAPK14, MAPK3, MAPK7, MMP14, PLCB3, PLD2, PRKACA	hsa04912
45	?	Vitamin digestion and absorption	24	8	0.00829191	APOA1, APOA4, APOB, MMACHC, PLB1, SCARB1, SLC19A3, SLC46A1	hsa04977
46	?	Sphingolipid signaling pathway	119	25	0.0088845	AKT1, CERS2, CERS5, GNA12, GNAQ, HRAS, MAP2K1, MAP2K2, MAP3K5, MAPK13, MAPK14, MAPK3, PIK3R1, PLCB3, PLD2, PPP2R1A, PPP2R5D, PRKCZ, RELA, SMPD1, SMPD2, SPHK2, TNFRSF1A, TP53, TRAF2	hsa04071
47	?	Glucagon signaling pathway	107	23	0.00892799	ACACB, AKT1, CALM3, CAMK2G, CREB3L3, CRTC2, FBP1, G6PC3, GNAQ, GNAS, GYS1, ITPR3, PCK2, PFKL, PHKA2, PKM, PLCB3, PPP4C, PRKAB1, PRKACA, PYGB, PYGL, SIK2	hsa04922
48	?	Cellular senescence	156	31	0.00894991	AKT1, CALM3, CAPN1, CCND3, CDK6, E2F1, EIF4EBP1, HIPK2, HLA-A, HLA-B, HLA-C, HLA-F, HLA-G, HRAS, ITPR3, MAP2K1, MAP2K2, MAPK13, MAPK14, MAPK3, MAPKAPK2, MCU, PIK3R1, RASSF5, RELA, RRAS, SMAD3, TGFBR2, TP53, TRAF3IP2, ZFP36L2	hsa04218
49	?	Non-small cell lung cancer	72	17	0.00902635	AKT1, BAD, CDK6, E2F1, EGFR, EML4, HRAS, MAP2K1, MAP2K2, MAPK3, PIK3R1, PLCG1, RASSF5, RXRA, STAT5A, STAT5B, TP53	hsa05223
50	?	Citrate cycle (TCA cycle)	30	9	0.0110856	ACO2, DLD, DLST, IDH2, MDH2, OGDH, OGDHL, PC, PCK2	hsa00020
51	?	NF-kappa B signaling pathway	104	22	0.0125295	BCL2L1, CARD10, CD14, CD40, CSNK2A2, ERC1, IKBKB, IRAK1, LTBR, MAP3K14, MYD88, NFKB2, NFKBIA, PIAS4, PIDD1, PLCG1, RELA, TICAM1, TNFRSF1A, TNFSF11, TRAF2, TRIM25	hsa04064
52	?	Adipocytokine signaling pathway	69	16	0.0132227	ACACB, AKT1, CAMKK2, G6PC3, IKBKB, NFKBIA, NFKBIB, NFKBIE, PCK2, PRKAB1, RELA, RXRA, STK11, TNFRSF1A, TNFRSF1B, TRAF2	hsa04920
53	?	Endometrial cancer	58	14	0.0139791	AKT1, AXIN1, BAD, CDH1, EGFR, ELK1, HRAS, ILK, MAP2K1, MAP2K2, MAPK3, PIK3R1, TCF7L1, TP53	hsa05213
54	?	Pertussis	76	17	0.0154817	C1R, C1S, C3, C4BPA, CALM3, CD14, IRAK1, IRF3, ITGA5, MAPK13, MAPK14, MAPK3, MYD88, PYCARD, RELA, SERPING1, TICAM1	hsa05133
55	?	Pancreatic cancer	76	17	0.0154817	AKT1, BAD, BCL2L1, CDK6, E2F1, EGFR, IKBKB, MAP2K1, MAPK3, PIK3R1, PLD2, RALGDS, RELA, RPS6KB2, SMAD3, TGFBR2, TP53	hsa05212
56	?	Parathyroid hormone synthesis, secretion and action	106	22	0.0155558	ADCY6, ADCY9, ARHGEF1, ARRB2, CREB3L3, EGFR, GNA11, GNA12, GNAQ, GNAS, ITPR3, LRP5, LRP6, MAP2K1, MAPK3, MMP14, MMP15, PLCB3, PLD2, PRKACA, RXRA, TNFSF11	hsa04928
57	?	Axon guidance	182	34	0.0162106	ABL1, ABLIM1, ABLIM3, CAMK2G, CDK5, EFNB1, EPHA1, EPHB4, EPHB6, HRAS, ILK, LIMK2, MAPK3, MYL5, NEO1, NGEF, PAK1, PAK4, PARD3, PARD6A, PIK3R1, PLCG1, PLXNA1, PLXNA2, PLXNB1, PLXNB2, PRKCZ, RHOD, ROBO3, RRAS, SEMA4B, SMO, SSH1, SSH3	hsa04360
58	?	Alanine, aspartate and glutamate metabolism	37	10	0.0163227	ABAT, ADSSL1, AGXT, ALDH4A1, ALDH5A1, ASRGL1, CAD, CPS1, GOT2, GPT	hsa00250
59	?	Adherens junction	71	16	0.0172819	ACTN4, CDH1, CSNK2A2, EGFR, INSR, MAPK3, NECTIN2, PARD3, PTPN6, PTPRF, PTPRJ, SMAD3, SORBS1, SSX2IP, TCF7L1, TGFBR2	hsa04520
60	?	Bacterial invasion of epithelial cells	77	17	0.0175526	ARHGAP10, ARHGEF26, BCAR1, CDH1, CLTB, DNM2, ELMO1, ILK, ITGA5, MAD2L2, PIK3R1, PXN, SEPT6, SEPT8, SEPT9, SHC1, SHC2	hsa05100
61	?	Salmonella infection	249	44	0.0180067	ACTR1B, AKT1, ARHGEF26, CD14, CYFIP2, DNM2, ELMO1, EXOC7, FLNA, FLNB, FYCO1, GCC2, GSDMD, HRAS, IKBKB, IRAK1, MAP2K1, MAP2K2, MAPK13, MAPK14, MAPK3, MYD88, MYL5, NFKBIA, PAK1, PFN1, PIK3C2B, PKN1, PLEKHM2, PYCARD, RAB5B, RELA, RILP, RRAS, SNX33, STX10, TCF7L1, TLR2, TNFRSF1A, TRAF2, TUBA1B, TUBB, VPS18, VPS39	hsa05132
62	?	Rap1 signaling pathway	210	38	0.0187791	ADCY6, ADCY9, AKT1, BCAR1, CALM3, CDH1, CSF1, EGFR, EVL, FGFR4, GNAQ, GNAS, HRAS, INSR, MAGI1, MAP2K1, MAP2K2, MAPK13, MAPK14, MAPK3, PARD3, PARD6A, PFN1, PIK3R1, PLCB3, PLCG1, PRKCZ, PRKD2, RALGDS, RAP1GAP, RAPGEF1, RASSF5, RGS14, RRAS, SIPA1, TLN1, TLN2, VAV2	hsa04015
63	?	Chagas disease	102	21	0.0194259	AKT1, C3, GNA11, GNAQ, GNAS, IFNGR2, IKBKB, IRAK1, MAPK13, MAPK14, MAPK3, MYD88, NFKBIA, PIK3R1, PLCB3, PPP2R1A, RELA, TGFBR2, TICAM1, TLR2, TNFRSF1A	hsa05142
64	?	Phospholipase D signaling pathway	148	28	0.023431	ADCY6, ADCY9, AGPAT1, AGPAT2, AGPAT3, AKT1, DGKD, DGKQ, DNM2, EGFR, F2, GNA12, GNAS, HRAS, INSR, MAP2K1, MAP2K2, MAPK3, PIK3R1, PIP5K1C, PLCB3, PLCG1, PLD2, RALGDS, RRAS, SHC1, SHC2, SPHK2	hsa04072
65	?	Non-alcoholic fatty liver disease	155	29	0.0245401	AKT1, CEBPA, COX5A, CYC1, IKBKB, INSR, MAP3K11, MAP3K5, MAPK13, MAPK14, MLXIPL, NDUFA3, NDUFB1, NDUFB5, NDUFC1, NDUFS1, NDUFS3, NDUFS7, NDUFS8, NDUFV1, NR1H3, PIK3R1, PRKAB1, RELA, RXRA, SREBF1, TNFRSF1A, TRAF2, UQCRC1	hsa04932
66	?	Hepatocellular carcinoma	168	31	0.0246498	AKT1, ARID1A, AXIN1, BAD, BCL2L1, CDK6, DVL1, DVL2, DVL3, E2F1, EGFR, ELK1, FZD5, GSTA4, HRAS, LRP5, LRP6, MAP2K1, MAP2K2, MAPK3, PIK3R1, PLCG1, RPS6KB2, SHC1, SHC2, SMAD3, SMARCA4, TCF7L1, TGFBR2, TP53, TXNRD2	hsa05225
67	?	Focal adhesion	201	36	0.0251288	ACTN4, AKT1, ARHGAP35, BAD, BCAR1, CCND3, DIAPH1, EGFR, ELK1, FLNA, FLNB, HRAS, ILK, ITGA5, ITGA7, ITGB7, LAMA5, LAMB2, LAMB3, LAMC2, MAP2K1, MAPK3, MYL5, PAK1, PAK4, PIK3R1, PIP5K1C, PPP1R12C, PXN, RAPGEF1, SHC1, SHC2, TLN1, TLN2, VAV2, ZYX	hsa04510
68	?	Tight junction	169	31	0.0265871	ACTN4, AMOTL1, ARHGEF18, CGN, CGNL1, CLDN1, CLDN14, CLDN3, CRB3, EPB41L4B, LLGL1, LLGL2, MAGI1, MAP3K5, MPDZ, MYH10, MYH9, MYL6B, NF2, PARD3, PARD6A, PPP2R1A, PRKAB1, PRKACA, PRKCZ, SCRIB, STK11, SYMPK, SYNPO, TJP3, TUBA1B	hsa04530
69	?	Arginine and proline metabolism	51	12	0.0266046	AGMAT, ALDH1B1, ALDH4A1, CKB, CNDP1, DAO, GAMT, GOT2, PRODH2, PYCR1, PYCRL, SAT2	hsa00330
70	?	Epstein-Barr virus infection	202	36	0.0269144	AKT1, CCND3, CD40, CDK6, CXCL10, E2F1, EIF2AK2, HLA-A, HLA-B, HLA-C, HLA-F, HLA-G, IKBKB, IRAK1, IRF3, MAP3K14, MAPK13, MAPK14, MAVS, MYD88, NFKB2, NFKBIA, NFKBIB, NFKBIE, OAS1, OAS3, PIK3R1, RELA, SAP30L, SKP2, TAP1, TAPBP, TLR2, TP53, TRAF2, TYK2	hsa05169
71	?	Glycine, serine and threonine metabolism	40	10	0.0277878	AGXT, CHDH, DAO, DLD, GAMT, GLYCTK, GRHPR, PHGDH, PIPOX, SHMT1	hsa00260
72	?	Viral life cycle - HIV-1	63	14	0.0279627	CHMP6, CPSF7, ELL2, FURIN, HGS, KAT2A, MAP1S, MLLT1, MX1, NELFB, NELFCD, PIN1, SUPT5H, VPS4A	hsa03250
73	?	TNF signaling pathway	112	22	0.028177	AKT1, BCL3, CREB3L3, CSF1, CX3CL1, CXCL10, DAB2IP, IKBKB, MAP2K1, MAP3K14, MAP3K5, MAPK13, MAPK14, MAPK3, MMP14, NFKBIA, PIK3R1, RELA, RPS6KA4, TNFRSF1A, TNFRSF1B, TRAF2	hsa04668
74	?	Biosynthesis of amino acids	75	16	0.0281984	ACO2, CPS1, GOT2, GPT, IDH2, MAT1A, MTR, PC, PFKL, PHGDH, PKM, PYCR1, PYCRL, SHMT1, TKT, TPI1	hsa01230
75	?	Glioma	75	16	0.0281984	AKT1, CALM3, CAMK1, CAMK2G, CDK6, E2F1, EGFR, HRAS, MAP2K1, MAP2K2, MAPK3, PIK3R1, PLCG1, SHC1, SHC2, TP53	hsa05214
76	?	Growth hormone synthesis, secretion and action	119	23	0.0299762	ADCY6, ADCY9, AKT1, BCAR1, CREB3L3, GNA11, GNAQ, GNAS, HRAS, ITPR3, MAP2K1, MAP2K2, MAPK13, MAPK14, MAPK3, PIK3R1, PLCB3, PLCG1, PRKACA, SHC1, SHC2, STAT5A, STAT5B	hsa04935
77	?	Gap junction	88	18	0.0308039	ADCY6, ADCY9, CSNK1D, EGFR, GNA11, GNAQ, GNAS, HRAS, ITPR3, MAP2K1, MAP2K2, MAP2K5, MAPK3, MAPK7, PLCB3, PRKACA, TUBA1B, TUBB	hsa04540
78	?	Influenza A	171	31	0.0308145	ADAR, AKT1, CCND3, CDK6, CXCL10, EIF2AK2, HNRNPUL1, IFNGR2, IKBKB, IRF3, MAP2K1, MAP2K2, MAPK3, MAVS, MX1, MYD88, NFKBIA, NFKBIB, NLRX1, OAS1, OAS3, PIK3R1, PLG, PYCARD, RELA, TICAM1, TMPRSS2, TNFRSF1A, TPSAB1, TRIM25, TYK2	hsa05164
79	?	Cell cycle	126	24	0.0316671	ABL1, ANAPC2, CCND3, CCNH, CDC14B, CDC20, CDC25B, CDC45, CDK6, E2F1, FZR1, MAD2L2, MCM2, MCM3, MCM5, MCM7, PKMYT1, SKP2, SMAD3, TFDP1, TFDP2, TP53, YWHAE, ZBTB17	hsa04110
80	?	Prolactin signaling pathway	70	15	0.0317475	AKT1, CISH, HRAS, MAP2K1, MAP2K2, MAPK13, MAPK14, MAPK3, PIK3R1, RELA, SHC1, SHC2, STAT5A, STAT5B, TNFSF11	hsa04917
81	?	Measles	139	26	0.0320795	ADAR, AKT1, BAD, BCL2L1, CCND3, CDK6, CSNK2A2, EIF2AK2, EIF2AK4, IKBKB, IRAK1, IRF3, MAVS, MX1, MYD88, NFKBIA, NFKBIB, OAS1, OAS3, PIK3R1, RELA, STAT5A, STAT5B, TLR2, TP53, TYK2	hsa05162
82	?	Ferroptosis	41	10	0.0326403	ATG7, FTL, MAP1LC3A, SAT2, SLC11A2, SLC39A8, SLC40A1, STEAP3, TF, TP53	hsa04216
83	?	AMPK signaling pathway	120	23	0.0327194	ACACB, AKT1, CAMKK2, CREB3L3, CRTC2, EEF2, EEF2K, EIF4EBP1, FBP1, G6PC3, GYS1, HNF4A, INSR, PCK2, PFKL, PIK3R1, PPP2R1A, PPP2R5D, PRKAB1, RPS6KB2, RPTOR, SREBF1, STK11	hsa04152
84	?	Chemokine signaling pathway	192	34	0.0335293	ADCY6, ADCY9, AKT1, ARRB2, BAD, BCAR1, CX3CL1, CXCL10, CXCL16, ELMO1, GNAQ, GNB1, GNB2, GRK2, GRK6, HRAS, IKBKB, MAP2K1, MAPK3, NFKBIA, NFKBIB, PAK1, PARD3, PIK3R1, PLCB3, PLCG1, PRKACA, PRKCZ, PXN, RELA, SHC1, SHC2, STAT5B, VAV2	hsa04062
85	?	Biosynthesis of cofactors	153	28	0.0347332	ADSSL1, AK1, AK4, ALAD, ALDH1B1, CAD, COASY, DHRS3, DLD, FECH, FLAD1, FPGS, GPHN, GUSB, HAAO, MAT1A, MOCS1, MPI, MTHFD1, NADK, NAPRT, NME4, PANK1, PDXK, PPCDC, QPRT, SHMT1, UROS	hsa01240
86	?	Endocrine and other factor-regulated calcium reabsorption	53	12	0.0351419	ADCY6, ADCY9, AP2A1, AP2A2, AP2M1, ATP1B1, CLTB, DNM2, GNAQ, GNAS, PLCB3, PRKACA	hsa04961
87	?	Autophagy - animal	141	26	0.0375573	AKT1, ATG4C, ATG4D, ATG7, BAD, BCL2L1, CAMKK2, DEPTOR, EIF2AK4, HRAS, LAMP1, MAP1LC3A, MAP2K1, MAP2K2, MAPK3, MLST8, MTMR14, MTMR4, PIK3R1, PRKACA, RPS6KB2, RPTOR, RRAGD, RRAS, SNAP29, STK11	hsa04140
88	?	Kaposi sarcoma-associated herpesvirus infection	194	34	0.0382689	AKT1, C3, CALM3, CDK6, E2F1, EIF2AK2, GNB1, GNB2, HLA-A, HLA-B, HLA-C, HLA-F, HLA-G, HRAS, IKBKB, IRF3, ITPR3, MAP1LC3A, MAP2K1, MAP2K2, MAPK13, MAPK14, MAPK3, MAPKAPK2, NFKBIA, PIK3R1, PLCG1, RELA, TCF7L1, TICAM1, TNFRSF1A, TP53, TRAF2, TYK2	hsa05167
89	?	Galactose metabolism	31	8	0.0392808	B4GALT2, G6PC3, GAA, GALE, GALK1, GALM, PFKL, PGM1	hsa00052
90	?	Cushing syndrome	155	28	0.0402592	ADCY6, ADCY9, AIP, ASH2L, AXIN1, CAMK2G, CDK6, CREB3L3, DVL1, DVL2, DVL3, E2F1, EGFR, FZD5, GNA11, GNAQ, GNAS, ITPR3, KMT2D, MAP2K1, MAP2K2, MAPK3, MEN1, ORAI1, PLCB3, PRKACA, SCARB1, TCF7L1	hsa04934
91	?	Prostate cancer	97	19	0.0404228	AKT1, AR, BAD, CREB3L3, E2F1, EGFR, HRAS, IKBKB, IL1R2, MAP2K1, MAP2K2, MAPK3, NFKBIA, PIK3R1, RELA, SPINT1, TCF7L1, TMPRSS2, TP53	hsa05215
92	?	Relaxin signaling pathway	129	24	0.040539	ADCY6, ADCY9, AKT1, ARRB2, CREB3L3, EGFR, GNAS, GNB1, GNB2, HRAS, MAP2K1, MAP2K2, MAPK13, MAPK14, MAPK3, NFKBIA, PIK3R1, PLCB3, PRKACA, PRKCZ, RELA, SHC1, SHC2, TGFBR2	hsa04926
93	?	Alcoholic liver disease	142	26	0.0405452	ACACB, ACOX3, ADH4, ADH6, AKT1, ALDH1B1, C3, CAMKK2, CD14, IKBKB, IL17RA, IRAK1, IRF3, LPIN2, MAP3K14, MAP3K5, MAPK13, MAPK14, MYD88, NFKBIA, PRKAB1, RELA, SREBF1, TCF7L1, TICAM1, TNFRSF1A	hsa04936
94	?	Thyroid cancer	37	9	0.0422358	CDH1, HRAS, MAP2K1, MAP2K2, MAPK3, PAX8, RXRA, TCF7L1, TP53	hsa05216
95	?	Amino sugar and nucleotide sugar metabolism	49	11	0.0450665	AMDHD2, CYB5R2, CYB5R3, FUK, GALE, GALK1, HEXB, MPI, NANP, PGM1, TSTA3	hsa00520
96	?	Pathways in cancer	531	82	0.0454862	ABL1, ADCY6, ADCY9, AKT1, AR, ARHGEF1, AXIN1, BAD, BCL2L1, BCR, CALM3, CAMK2G, CCND3, CDH1, CDK6, CEBPA, CTBP1, DVL1, DVL2, DVL3, E2F1, EGFR, ELK1, EML4, EPAS1, F2, FGFR4, FZD5, GLI1, GNA11, GNA12, GNAQ, GNAS, GNB1, GNB2, GSTA4, HRAS, IFNGR2, IKBKB, IL15RA, IL4R, JUP, LAMA5, LAMB2, LAMB3, LAMC2, LRP5, LRP6, MAP2K1, MAP2K2, MAPK3, MSH2, NFKB2, NFKBIA, NOTCH2, PAX8, PIK3R1, PLCB3, PLCG1, PLD2, PRKA…	hsa05200
97	?	Platelet activation	124	23	0.045602	ADCY6, ADCY9, AKT1, ARHGAP35, ARHGEF1, F2, FGA, FGB, FGG, GNAQ, GNAS, ITPR3, MAPK13, MAPK14, MAPK3, ORAI1, PIK3R1, PLCB3, PRKACA, PRKCZ, STIM1, TLN1, TLN2	hsa04611
98	?	Small cell lung cancer	92	18	0.0456624	AKT1, BCL2L1, CDK6, E2F1, IKBKB, LAMA5, LAMB2, LAMB3, LAMC2, NFKBIA, PIK3R1, RELA, RXRA, SKP2, TP53, TRAF2, TRAF4, ZBTB17	hsa05222
99	?	Regulation of actin cytoskeleton	218	37	0.0483973	ABI2, ACTN4, ARHGAP35, ARHGEF1, BCAR1, CYFIP2, DIAPH1, EGFR, F2, FGFR4, GNA12, GSN, HRAS, IQGAP2, ITGA5, ITGA7, ITGB7, LIMK2, MAP2K1, MAP2K2, MAPK3, MYH10, MYH9, MYL5, PAK1, PAK4, PFN1, PIK3R1, PIP4K2B, PIP4K2C, PIP5K1C, PPP1R12C, PXN, RRAS, SSH1, SSH3, VAV2	hsa04810
100	?	Toxoplasmosis	112	21	0.0491878	AKT1, BAD, BCL2L1, CD40, IFNGR2, IKBKB, IRAK1, LAMA5, LAMB2, LAMB3, LAMC2, MAPK13, MAPK14, MAPK3, MYD88, NFKBIA, NFKBIB, RELA, TLR2, TNFRSF1A, TYK2	hsa05145
101	?	MAPK signaling pathway	294	48	0.0499429	AKT1, ARRB2, CD14, CDC25B, CSF1, DAXX, DUSP3, DUSP8, ECSIT, EGFR, ELK1, FGFR4, FLNA, FLNB, GNA12, HRAS, IKBKB, IL1RAP, INSR, IRAK1, MAP2K1, MAP2K2, MAP2K5, MAP3K11, MAP3K14, MAP3K5, MAPK13, MAPK14, MAPK3, MAPK7, MAPK8IP3, MAPKAPK2, MAPKAPK3, MYD88, NFKB2, PAK1, PPP5C, PRKACA, RELA, RPS6KA1, RPS6KA2, RPS6KA4, RRAS, TAOK2, TGFBR2, TNFRSF1A, TP53, TRAF2	hsa04010

## Sheet: mid dose non-steat control down
Go Simple DEVEA
		Pathway	N	DEG	p-value	genes	url
1	?	Spliceosome	147	19	1.84313e-09	BUD31, CDC40, CDC5L, EIF4A3, HSPA1A, HSPA1B, NCBP2, PRPF3, SF3B6, SMNDC1, SNRPA1, SNW1, SRSF2, SRSF5, SYF2, THOC1, TRA2A, TRA2B, ZMAT2	hsa03040
2	?	Protein processing in endoplasmic reticulum	171	14	6.07137e-05	BAG1, DDIT3, DNAJA1, DNAJB1, HSP90AA1, HSP90B1, HSPA1A, HSPA1B, HSPH1, SAR1A, SKP1, SSR3, UBE2D1, VIMP	hsa04141
3	?	Viral carcinogenesis	204	15	0.000113286	DDX3X, GTF2B, HIST1H2BC, HIST1H2BD, HIST1H2BE, HIST1H2BF, HIST1H2BG, HIST1H2BH, HIST1H4C, HIST2H2BE, JUN, RHOA, SNW1, TBP, YWHAG	hsa05203
4	?	Ferroptosis	41	6	0.000401516	FTH1, GCLC, MAP1LC3B, PRNP, SAT1, SLC7A11	hsa04216
5	?	Shigellosis	247	15	0.00088432	ACTR2, ARPC2, ARPC5L, ATG12, BCL10, CRK, CXCL8, JUN, MALT1, MAP1LC3B, MYL12A, RHOA, SKP1, UBA52, UBE2D1	hsa05131
6	?	NOD-like receptor signaling pathway	184	12	0.00158206	ATG12, BRCC3, CXCL8, GABARAPL1, GABARAPL2, HSP90AA1, JUN, MAP1LC3B, NEK7, RHOA, TXN, TXNIP	hsa04621
7	?	Arginine biosynthesis	22	4	0.0016952	ARG2, GLS, GLUL, NOS2	hsa00220
8	?	Protein export	23	4	0.00201387	SEC11A, SRP54, SRP72, SRPRB	hsa03060
9	?	Coronavirus disease - COVID-19	232	13	0.00390476	ADAM17, CXCL8, JUN, MMP1, MMP3, RPL14, RPL28, RPL31, RPL35A, RPL37, RPL37A, RPS21, UBA52	hsa05171
10	?	Basal transcription factors	45	5	0.00429546	GTF2B, TAF12, TAF13, TAF7, TBP	hsa03022
11	?	Alcoholism	187	11	0.00541155	GNAI3, GNG12, HIST1H2AC, HIST1H2BC, HIST1H2BD, HIST1H2BE, HIST1H2BF, HIST1H2BG, HIST1H2BH, HIST1H4C, HIST2H2BE	hsa05034
12	?	Systemic lupus erythematosus	136	9	0.00544766	HIST1H2AC, HIST1H2BC, HIST1H2BD, HIST1H2BE, HIST1H2BF, HIST1H2BG, HIST1H2BH, HIST1H4C, HIST2H2BE	hsa05322
13	?	Autophagy - animal	141	9	0.00687277	ATG12, GABARAPL1, GABARAPL2, IGBP1, MAP1LC3B, NRBF2, RRAS2, SH3GLB1, VMP1	hsa04140
14	?	Autophagy - other	32	4	0.00690981	ATG12, GABARAPL1, GABARAPL2, IGBP1	hsa04136
15	?	Salmonella infection	249	13	0.00702669	ACTR2, ARPC2, ARPC5L, CXCL8, DYNC1LI1, HSP90AA1, HSP90B1, JUN, MYL12A, RAB5A, RHOA, SKP1, TXN	hsa05132
16	?	Spinocerebellar ataxia	143	9	0.00751682	GTF2B, NFYA, NRBF2, PSMA7, PSMB4, PSMB7, RELN, SHFM1, TBP	hsa05017
17	?	Mitophagy - animal	72	6	0.00754158	GABARAPL1, GABARAPL2, JUN, MAP1LC3B, RRAS2, UBA52	hsa04137
18	?	Legionellosis	57	5	0.0116808	CLK1, CXCL8, HSPA1A, HSPA1B, SAR1A	hsa05134
19	?	Ribosome	158	9	0.0139237	MRPL18, RPL14, RPL28, RPL31, RPL35A, RPL37, RPL37A, RPS21, UBA52	hsa03010
20	?	Lipid and atherosclerosis	215	11	0.0146381	CXCL8, DDIT3, HSP90AA1, HSP90B1, HSPA1A, HSPA1B, JUN, LDLR, MMP1, MMP3, RHOA	hsa05417
21	?	Terpenoid backbone biosynthesis	22	3	0.0151022	HMGCR, HMGCS1, IDI1	hsa00900
22	?	Nucleocytoplasmic transport	108	7	0.0151866	EIF4A3, NCBP2, NUP50, NXF1, NXT2, PNN, THOC1	hsa03013
23	?	Ribosome biogenesis in eukaryotes	109	7	0.0159088	AK6, FCF1, GNL2, NOP58, NXF1, NXT2, RIOK2	hsa03008
24	?	Regulation of actin cytoskeleton	218	11	0.0160833	ACTR2, ARPC2, ARPC5L, CRK, GNA13, GNG12, ITGAE, MYL12A, RDX, RHOA, RRAS2	hsa04810
25	?	Yersinia infection	137	8	0.0174088	ACTR2, ARPC2, ARPC5L, CRK, CXCL8, JUN, RHOA, SKAP2	hsa05135
26	?	Endocytosis	251	12	0.0179773	ACTR2, ARF4, ARPC2, ARPC5L, HSPA1A, HSPA1B, ITCH, LDLR, RAB10, RAB5A, RHOA, SH3GLB1	hsa04144
27	?	GABAergic synapse	89	6	0.0200919	GABARAPL1, GABARAPL2, GLS, GLUL, GNAI3, GNG12	hsa04727
28	?	Proteasome	46	4	0.0241854	PSMA7, PSMB4, PSMB7, SHFM1	hsa03050
29	?	IL-17 signaling pathway	94	6	0.0255341	CXCL8, HSP90AA1, HSP90B1, JUN, MMP1, MMP3	hsa04657
30	?	mRNA surveillance pathway	97	6	0.0292306	CSTF3, EIF4A3, NCBP2, NXF1, NXT2, PNN	hsa03015
31	?	Pertussis	76	5	0.035862	CXCL8, GNAI3, JUN, NOS2, RHOA	hsa05133
32	?	Bacterial invasion of epithelial cells	77	5	0.0376322	ACTR2, ARPC2, ARPC5L, CRK, RHOA	hsa05100
33	?	Neutrophil extracellular trap formation	190	9	0.0398158	HIST1H2AC, HIST1H2BC, HIST1H2BD, HIST1H2BE, HIST1H2BF, HIST1H2BG, HIST1H2BH, HIST1H4C, HIST2H2BE	hsa04613
34	?	RNA polymerase	34	3	0.0476107	POLR2B, POLR2J, POLR2K	hsa03020
35	?	Pathogenic Escherichia coli infection	197	9	0.0482175	ACTR2, ARPC2, ARPC5L, CXCL8, GNA13, JUN, NCK1, RHOA, TMBIM6	hsa05130

## Sheet: high dose unexposed control up
Go Simple DEVEA
		Pathway	N	DEG	p-value	genes	url
1	?	Lysosome	132	13	6.48726e-07	ACP2, AP3S2, ATP6V0A1, ATP6V0D1, CTNS, CTSA, GGA2, GM2A, NEU1, NPC2, PLA2G15, PSAP, TPP1	hsa04142
2	?	Cholesterol metabolism	50	7	2.82658e-05	APOA1, APOA4, APOC3, APOH, NPC2, PCSK9, STARD3	hsa04979
3	?	Autophagy - animal	141	11	4.50272e-05	ATG2A, MAP1LC3A, MAP2K2, MAPK3, MTMR14, RRAGD, SNAP29, SQSTM1, ULK1, WIPI2, ZFYVE1	hsa04140
4	?	Metabolic pathways	1540	46	0.00019489	ACP2, ACSL1, AGPAT2, AGXT, ALAD, AMDHD2, ASMTL, ASRGL1, ATP6V0A1, ATP6V0D1, B4GAT1, BLVRA, BLVRB, CA2, CHKA, CKB, CNDP1, CYP1A1, CYP3A5, EXTL2, FBP1, FLAD1, GALNT18, GBA2, GMPR, GPX3, HK1, INPP5K, KHK, ME1, MT-ND3, MTMR14, MVK, NDUFA3, NEU1, OAT, OGDHL, PAPSS1, PGM2L1, PHGDH, PI4K2A, PLA2G16, PLCD1, SAT2, TM7SF2, UCK1	hsa01100
5	?	Riboflavin metabolism	8	3	0.000302157	ACP2, BLVRB, FLAD1	hsa00740
6	?	Insulin signaling pathway	137	9	0.000803517	FBP1, FLOT1, HK1, INSR, MAP2K2, MAPK3, PRKCZ, SREBF1, TRIP10	hsa04910
7	?	PPAR signaling pathway	75	6	0.00226196	ACSL1, APOA1, APOA5, APOC3, ME1, SLC27A1	hsa03320
8	?	Chemical carcinogenesis - receptor activation	212	10	0.00494689	ADRB2, BCL6, CCND3, CYP1A1, EPHX1, GNAI2, MAP2K2, MAPK3, PAQR5, RPS6KA1	hsa05207
9	?	Ferroptosis	41	4	0.0061506	ACSL1, MAP1LC3A, SAT2, SLC40A1	hsa04216
10	?	Human papillomavirus infection	331	13	0.00672975	ATP6V0A1, ATP6V0D1, CCND3, DVL2, HLA-A, HLA-B, ITGA7, MAP2K2, MAPK3, OASL, PPP2R5D, PRKCZ, TCF7L1	hsa05165
11	?	mTOR signaling pathway	156	8	0.00715632	DVL2, GATSL2, INSR, MAP2K2, MAPK3, RPS6KA1, RRAGD, ULK1	hsa04150
12	?	Fat digestion and absorption	43	4	0.00729016	AGPAT2, APOA1, APOA4, SLC27A1	hsa04975
13	?	Adherens junction	71	5	0.00897673	BAIAP2, INSR, MAPK3, NECTIN2, TCF7L1	hsa04520
14	?	Type II diabetes mellitus	46	4	0.00924738	HK1, INSR, MAPK3, PRKCZ	hsa04930
15	?	Oocyte meiosis	131	7	0.00940372	ANAPC2, CAMK2G, CPEB4, MAD2L2, MAPK3, PPP2R5D, RPS6KA1	hsa04114
16	?	Melanogenesis	101	6	0.00972564	CAMK2G, DVL2, GNAI2, MAP2K2, MAPK3, TCF7L1	hsa04916
17	?	Progesterone-mediated oocyte maturation	102	6	0.0101838	ANAPC2, CPEB4, GNAI2, MAD2L2, MAPK3, RPS6KA1	hsa04914
18	?	Collecting duct acid secretion	27	3	0.0122806	ATP6V0A1, ATP6V0D1, CA2	hsa04966
19	?	Arginine and proline metabolism	51	4	0.0132159	CKB, CNDP1, OAT, SAT2	hsa00330
20	?	Insulin resistance	108	6	0.0132601	CRTC2, INSR, PRKCZ, RPS6KA1, SLC27A1, SREBF1	hsa04931
21	?	Rap1 signaling pathway	210	9	0.0136393	GNAI2, INSR, MAP2K2, MAPK3, PRKCZ, PRKD2, RAP1GAP, RASSF5, SIPA1	hsa04015
22	?	Carbon metabolism	115	6	0.0176106	AGXT, FBP1, HK1, ME1, OGDHL, PHGDH	hsa01200
23	?	Regulation of lipolysis in adipocytes	56	4	0.018131	ADRB2, GNAI2, INSR, PLA2G16	hsa04923
24	?	Fructose and mannose metabolism	33	3	0.0211806	FBP1, HK1, KHK	hsa00051
25	?	AMPK signaling pathway	120	6	0.0212616	CRTC2, FBP1, INSR, PPP2R5D, SREBF1, ULK1	hsa04152
26	?	Cellular senescence	156	7	0.0226672	CCND3, HLA-A, HLA-B, MAP2K2, MAPK3, RASSF5, SQSTM1	hsa04218
27	?	Thyroid cancer	37	3	0.0286353	MAP2K2, MAPK3, TCF7L1	hsa05216
28	?	Allograft rejection	38	3	0.0306892	CD40, HLA-A, HLA-B	hsa05330
29	?	Phosphatidylinositol signaling system	97	5	0.0307065	IP6K1, MTMR14, PI4K2A, PLCD1, TMEM55B	hsa04070
30	?	Prostate cancer	97	5	0.0307065	MAP2K2, MAPK3, SPINT1, TCF7L1, TMPRSS2	hsa05215
31	?	Glycerophospholipid metabolism	98	5	0.0319037	AGPAT2, CHKA, PLA2G15, PLA2G16, PNPLA6	hsa00564
32	?	Long-term potentiation	67	4	0.0325409	CAMK2G, MAP2K2, MAPK3, RPS6KA1	hsa04720
33	?	Other glycan degradation	18	2	0.0410048	GBA2, NEU1	hsa00511
34	?	Porphyrin metabolism	43	3	0.0420838	ALAD, BLVRA, BLVRB	hsa00860
35	?	Inositol phosphate metabolism	73	4	0.0425803	INPP5K, MTMR14, PI4K2A, PLCD1	hsa00562
36	?	HIF-1 signaling pathway	109	5	0.0470095	CAMK2G, HK1, INSR, MAP2K2, MAPK3	hsa04066
37	?	Human T-cell leukemia virus 1 infection	222	8	0.0475551	ANAPC2, CCND3, CD40, CRTC2, HLA-A, HLA-B, MAP2K2, MAPK3	hsa05166
38	?	Pathways of neurodegeneration - multiple diseases	476	14	0.0481998	ATG2A, CAMK2G, CCS, DVL2, GPX3, MAP1LC3A, MAP2K2, MAPK3, MT-ND3, NDUFA3, SQSTM1, ULK1, WIPI2, ZFYVE1	hsa05022

## Sheet: high dose unexposed cont. down
Go Simple DEVEA
		Pathway	N	DEG	p-value	genes	url
1	?	Spliceosome	147	21	1.59747e-11	ALYREF, BCAS2, CCDC12, HNRNPA3, LSM7, NCBP2, PPIL1, PRPF3, RBM22, RBMX, SF3B6, SNRPB2, SNRPD1, SNW1, SRSF10, SRSF2, SRSF5, SRSF7, THOC1, TRA2A, TRA2B	hsa03040
2	?	Ribosome	158	17	1.16623e-07	MRPL1, MRPL17, MRPL21, MRPL27, MRPL36, MRPS16, RPL14, RPL18, RPL23, RPL31, RPL35A, RPL37, RPL37A, RPS21, RPS24, RPS27A, RPS29	hsa03010
3	?	Nucleocytoplasmic transport	108	12	6.50993e-06	ALYREF, CSE1L, IPO5, KPNB1, NCBP2, NUP107, NUP37, NUP50, NUP54, NUPL2, PNN, THOC1	hsa03013
4	?	Ribosome biogenesis in eukaryotes	109	9	0.00090016	AK6, FCF1, GAR1, GNL2, NOP58, RCL1, RPP40, UTP14A, WDR43	hsa03008
5	?	Coronavirus disease - COVID-19	232	13	0.0027261	CCL2, CXCL8, RPL14, RPL18, RPL23, RPL31, RPL35A, RPL37, RPL37A, RPS21, RPS24, RPS27A, RPS29	hsa05171
6	?	Ubiquitin mediated proteolysis	142	9	0.00550839	CUL4A, HERC4, RCHY1, RNF7, RPS27A, TCEB2, UBE2A, UBE2D2, UBE2L3	hsa04120
7	?	RNA degradation	79	6	0.00964297	CNOT2, CNOT9, DCP1A, LSM7, PAN3, ZCCHC7	hsa03018
8	?	Basal transcription factors	45	4	0.0196286	GTF2A2, GTF2H3, TAF12, TAF7	hsa03022
9	?	Amino sugar and nucleotide sugar metabolism	49	4	0.0260073	CMAS, GNPDA2, UAP1, UGP2	hsa00520
10	?	RNA polymerase	34	3	0.0429392	POLR1E, POLR2J, POLR3B	hsa03020

[truncated: 2 more sheets: high dose non-steat control up , high dose non-steat cont. down]
