# Supplementary material for: Discrimination of Steatotic and Non-Steatotic Chemicals Through Transcriptome Analysis in Primary Human Hepatocytes
Source: Int J Mol Sci. 2026 Apr 25;27(9):3825. doi: 10.3390/ijms27093825 (PMC13164476; doi:10.3390/ijms27093825)
Supplement: Supplementary file 1 [file ijms-27-03825-s001.zip › Table S3_kegg_pathways_dependent_on_time.xlsx]

## Sheet: 2h unexposed control up
Go Simple DEVEA
		Pathway	N	DEG	p-value	genes	url
1	?	Lysine degradation	63	1	0.0154164	BBOX1	hsa00310
2	?	Acute myeloid leukemia	67	1	0.0163912	PIM1	hsa05221
3	?	AGE-RAGE signaling pathway in diabetic complications	100	1	0.0244146	PIM1	hsa04933
4	?	JAK-STAT signaling pathway	162	1	0.0394002	PIM1	hsa04630

## Sheet: 2h unexposed control down
Go Simple DEVEA
		Pathway	N	DEG	p-value	genes	url
1	?	Pyrimidine metabolism	58	6	0.000486094	CAD, DTYMK, ENTPD6, RRM2, TK1, TYMS	hsa00240
2	?	DNA replication	36	4	0.00338711	MCM2, MCM4, MCM5, RFC3	hsa03030
3	?	One carbon pool by folate	20	3	0.00476353	MTFMT, MTHFD1, TYMS	hsa00670
4	?	Mannose type O-glycan biosynthesis	23	3	0.0071234	B4GALT2, POMK, POMT1	hsa00515
5	?	Other types of O-glycan biosynthesis	47	4	0.00885052	B4GALT2, COLGALT1, GALNT10, POMT1	hsa00514
6	?	Glyoxylate and dicarboxylate metabolism	30	3	0.0149461	ACSS2, GLYCTK, PGP	hsa00630
7	?	Nucleotide metabolism	85	5	0.0161805	DTYMK, ENTPD6, RRM2, TK1, TYMS	hsa01232
8	?	Cell cycle	126	6	0.0226291	CDC6, MAD2L1, MCM2, MCM4, MCM5, PRKDC	hsa04110
9	?	Lysine degradation	63	4	0.0238928	ASH1L, COLGALT1, KMT5A, SUV39H1	hsa00310
10	?	Metabolic pathways	1540	36	0.0341953	ACACA, ACSS2, AKR1C1, ALG6, ASH1L, B4GALT2, CAD, COLGALT1, COQ3, DPM2, DTYMK, ENTPD6, GALNT10, GATB, GLYCTK, GPAT4, GSTM3, KMT5A, MCAT, MCCC1, MTFMT, MTHFD1, NAPRT, NDUFS2, NDUFS7, PGP, PI4KA, POMK, POMT1, RRM2, ST3GAL4, ST6GALNAC4, SUV39H1, TK1, TMEM86B, TYMS	hsa01100
11	?	Ubiquitin mediated proteolysis	142	6	0.0376093	DDB2, PPIL2, TRAF6, UBE2O, UBE4A, UBR5	hsa04120
12	?	Fatty acid biosynthesis	18	2	0.0385024	ACACA, MCAT	hsa00061
13	?	Spliceosome	147	6	0.0433426	CCDC12, LSM2, PRPF3, PRPF8, SNRNP70, THOC2	hsa03040

## Sheet: 2h non-steatotic control up
Go Simple DEVEA
		Pathway	N	DEG	p-value	genes	url
1	?	Lysine degradation	63	1	0.0154164	BBOX1	hsa00310
2	?	Acute myeloid leukemia	67	1	0.0163912	PIM1	hsa05221
3	?	AGE-RAGE signaling pathway in diabetic complications	100	1	0.0244146	PIM1	hsa04933
4	?	JAK-STAT signaling pathway	162	1	0.0394002	PIM1	hsa04630

## Sheet: 2h non-steatotic control down
Go Simple DEVEA
		Pathway	N	DEG	p-value	genes	url
1	?	Pyrimidine metabolism	58	6	0.000486094	CAD, DTYMK, ENTPD6, RRM2, TK1, TYMS	hsa00240
2	?	DNA replication	36	4	0.00338711	MCM2, MCM4, MCM5, RFC3	hsa03030
3	?	One carbon pool by folate	20	3	0.00476353	MTFMT, MTHFD1, TYMS	hsa00670
4	?	Mannose type O-glycan biosynthesis	23	3	0.0071234	B4GALT2, POMK, POMT1	hsa00515
5	?	Other types of O-glycan biosynthesis	47	4	0.00885052	B4GALT2, COLGALT1, GALNT10, POMT1	hsa00514
6	?	Glyoxylate and dicarboxylate metabolism	30	3	0.0149461	ACSS2, GLYCTK, PGP	hsa00630
7	?	Nucleotide metabolism	85	5	0.0161805	DTYMK, ENTPD6, RRM2, TK1, TYMS	hsa01232
8	?	Cell cycle	126	6	0.0226291	CDC6, MAD2L1, MCM2, MCM4, MCM5, PRKDC	hsa04110
9	?	Lysine degradation	63	4	0.0238928	ASH1L, COLGALT1, KMT5A, SUV39H1	hsa00310
10	?	Metabolic pathways	1540	36	0.0341953	ACACA, ACSS2, AKR1C1, ALG6, ASH1L, B4GALT2, CAD, COLGALT1, COQ3, DPM2, DTYMK, ENTPD6, GALNT10, GATB, GLYCTK, GPAT4, GSTM3, KMT5A, MCAT, MCCC1, MTFMT, MTHFD1, NAPRT, NDUFS2, NDUFS7, PGP, PI4KA, POMK, POMT1, RRM2, ST3GAL4, ST6GALNAC4, SUV39H1, TK1, TMEM86B, TYMS	hsa01100
11	?	Ubiquitin mediated proteolysis	142	6	0.0376093	DDB2, PPIL2, TRAF6, UBE2O, UBE4A, UBR5	hsa04120
12	?	Fatty acid biosynthesis	18	2	0.0385024	ACACA, MCAT	hsa00061
13	?	Spliceosome	147	6	0.0433426	CCDC12, LSM2, PRPF3, PRPF8, SNRNP70, THOC2	hsa03040

## Sheet: 8h unexposed control up
Go Simple DEVEA
		Pathway	N	DEG	p-value	genes	url
1	?	Neurotrophin signaling pathway	119	24	2.40599e-07	AKT1, ARHGDIA, BEX3, CALM3, CAMK2G, HRAS, KRAS, MAGED1, MAP2K1, MAP2K2, MAP3K5, MAPK3, MAPK7, MAPKAPK2, NFKBIA, NFKBIE, PLCG1, RAPGEF1, RELA, RPS6KA1, SH2B2, SH2B3, SHC1, YWHAE	hsa04722
2	?	Cholesterol metabolism	50	14	1.35038e-06	ANGPTL4, APOA1, APOA4, APOC3, APOH, CYP27A1, LDLRAP1, LIPC, NPC2, PCSK9, PLTP, SCARB1, STARD3, TSPO	hsa04979
3	?	Lysosome	132	23	6.07652e-06	ACP2, AP1B1, AP3S2, ATP6V0A1, CTNS, CTSA, CTSF, CTSH, DNASE2, GGA2, GM2A, GUSB, LAMP1, LAPTM4B, MCOLN1, NAGA, NAGPA, NPC2, PLA2G15, PSAP, SMPD1, TCIRG1, TPP1	hsa04142
4	?	Insulin signaling pathway	137	23	1.1518e-05	AKT1, CALM3, CBL, EIF4EBP1, ELK1, FBP1, FLOT1, HK1, HRAS, INPPL1, INSR, KRAS, MAP2K1, MAP2K2, MAPK3, PRKACA, PRKCZ, RAPGEF1, RPTOR, SH2B2, SHC1, SREBF1, TRIP10	hsa04910
5	?	Complement and coagulation cascades	85	17	1.55926e-05	A2M, C6, C8B, C8G, C9, F12, F2, F9, FGA, FGB, FGG, KLKB1, MASP2, PROCR, SERPINA1, SERPINF2, SERPING1	hsa04610
6	?	Human papillomavirus infection	331	41	1.71876e-05	AKT1, ATP6V0A1, ATP6V0E2, AXIN1, CCND3, CCNE1, CREB3L3, DVL1, DVL2, DVL3, E2F1, EIF4EBP1, FZD4, FZD5, GNAS, HES6, HLA-A, HLA-B, HLA-C, HRAS, ITGA7, KRAS, LAMB2, LAMB3, LLGL2, MAP2K1, MAP2K2, MAPK3, MX1, NOTCH2, PPP2R5D, PRKACA, PRKCZ, PXN, RELA, RFNG, SLC9A3R1, TCF7L1, TCIRG1, TUBG1, TYK2	hsa05165
7	?	Melanogenesis	101	18	4.54931e-05	CALM3, CAMK2G, CREB3L3, DVL1, DVL2, DVL3, FZD4, FZD5, GNAI2, GNAQ, GNAS, HRAS, KRAS, MAP2K1, MAP2K2, MAPK3, PRKACA, TCF7L1	hsa04916
8	?	PPAR signaling pathway	75	15	4.91219e-05	ANGPTL4, APOA1, APOA5, APOC3, CYP27A1, CYP8B1, HMGCS2, ILK, ME1, PLIN2, PLIN4, PLTP, SLC27A1, SLC27A4, SLC27A5	hsa03320
9	?	Cellular senescence	156	23	9.59782e-05	AKT1, CALM3, CCND3, CCNE1, E2F1, EIF4EBP1, GATA4, HIPK1, HLA-A, HLA-B, HLA-C, HRAS, ITPR3, KRAS, MAP2K1, MAP2K2, MAP2K3, MAPK3, MAPKAPK2, MCU, RASSF5, RELA, RRAS	hsa04218
10	?	Autophagy - animal	141	21	0.000165677	AKT1, ATG2A, DEPTOR, EIF2AK4, HRAS, KRAS, LAMP1, MAP1LC3A, MAP2K1, MAP2K2, MAPK3, PIK3R4, PRKACA, RPTOR, RRAGD, RRAS, SNAP29, TP53INP2, ULK1, WIPI2, ZFYVE1	hsa04140
11	?	Cushing syndrome	155	22	0.000237593	AXIN1, CAMK2G, CCNE1, CREB3L3, DVL1, DVL2, DVL3, E2F1, FZD4, FZD5, GNAI2, GNAQ, GNAS, ITPR3, KMT2D, MAP2K1, MAP2K2, MAPK3, MEN1, PRKACA, SCARB1, TCF7L1	hsa04934
12	?	Hepatitis C	157	22	0.000286072	AKT1, E2F1, EIF2AK4, EIF3E, HRAS, IFIT1, IRF7, KRAS, MAP2K1, MAP2K2, MAPK3, MX1, NFKBIA, OAS1, OAS2, OAS3, PSME3, RELA, SCARB1, STAT3, TYK2, YWHAE	hsa05160
13	?	PD-L1 expression and PD-1 checkpoint pathway in cancer	89	15	0.000365414	AKT1, CSNK2A2, HRAS, KRAS, MAP2K1, MAP2K2, MAP2K3, MAPK3, NFKBIA, NFKBIE, PLCG1, PTPN6, RELA, STAT3, TLR2	hsa05235
14	?	Axon guidance	182	24	0.000389162	CAMK2G, EFNA3, EFNB1, EPHA1, EPHB4, GDF7, GNAI2, HRAS, ILK, KRAS, LIMK2, MAPK3, NEO1, PAK4, PLCG1, PLXNB2, PRKCZ, RHOD, ROBO3, RRAS, SEMA4B, SEMA4G, SRGAP2, SSH1	hsa04360
15	?	Endometrial cancer	58	11	0.00079349	AKT1, AXIN1, CDH1, ELK1, HRAS, ILK, KRAS, MAP2K1, MAP2K2, MAPK3, TCF7L1	hsa05213
16	?	Acute myeloid leukemia	67	12	0.000795535	AKT1, EIF4EBP1, HRAS, JUP, KRAS, MAP2K1, MAP2K2, MAPK3, RELA, STAT3, TCF7L1, ZBTB16	hsa05221
17	?	Prostate cancer	97	15	0.000933576	AKT1, CCNE1, CREB3L3, E2F1, ETV5, HRAS, KRAS, MAP2K1, MAP2K2, MAPK3, NFKBIA, RELA, SPINT1, TCF7L1, TMPRSS2	hsa05215
18	?	Thyroid hormone signaling pathway	121	17	0.00132822	AKT1, ATP1B1, DIO1, GATA4, HDAC3, HRAS, KRAS, MAP2K1, MAP2K2, MAPK3, NOTCH2, PFKM, PLCD1, PLCG1, PRKACA, SLC16A2, TBC1D4	hsa04919
19	?	Adherens junction	71	12	0.00135237	ACTN4, BAIAP2, CDH1, CSNK2A2, FARP2, INSR, MAPK3, NECTIN2, PTPN6, PTPRJ, SSX2IP, TCF7L1	hsa04520
20	?	Rap1 signaling pathway	210	25	0.00136016	AKT1, CALM3, CDH1, EFNA3, FARP2, GNAI2, GNAQ, GNAS, HRAS, INSR, KRAS, MAP2K1, MAP2K2, MAP2K3, MAPK3, PLCG1, PRKCZ, PRKD2, RALGDS, RAP1GAP, RAPGEF1, RASSF5, RGS14, RRAS, SIPA1	hsa04015
21	?	Human T-cell leukemia virus 1 infection	222	26	0.00139575	AKT1, ANAPC2, CCND3, CCNE1, CD40, CDC20, CREB3L3, CRTC2, E2F1, ELK1, HLA-A, HLA-B, HLA-C, HRAS, KRAS, LTBR, MAP2K1, MAP2K2, MAP3K14, MAPK3, NFKB2, NFKBIA, PRKACA, RELA, RELB, TSPO	hsa05166
22	?	Human immunodeficiency virus 1 infection	212	25	0.00155555	AKT1, AP1B1, CALM3, GNAI2, GNAQ, GNB2, HLA-A, HLA-B, HLA-C, HRAS, ITPR3, KRAS, LIMK2, MAP2K1, MAP2K2, MAP2K3, MAPK3, NFKBIA, PAK4, PLCG1, PXN, RELA, TAP1, TLR2, TNFRSF1B	hsa05170
23	?	mTOR signaling pathway	156	20	0.00165121	AKT1, DEPTOR, DVL1, DVL2, DVL3, EIF4EBP1, FZD4, FZD5, HRAS, INSR, KRAS, LPIN2, MAP2K1, MAP2K2, MAPK3, NPRL3, RPS6KA1, RPTOR, RRAGD, ULK1	hsa04150
24	?	Hepatocellular carcinoma	168	21	0.00176021	AKT1, ARID1A, AXIN1, DVL1, DVL2, DVL3, E2F1, ELK1, FRAT2, FZD4, FZD5, GSTM4, HRAS, KRAS, MAP2K1, MAP2K2, MAPK3, MGST3, PLCG1, SHC1, TCF7L1	hsa05225
25	?	GnRH signaling pathway	93	14	0.00178213	CALM3, CAMK2G, ELK1, GNAQ, GNAS, HRAS, ITPR3, KRAS, MAP2K1, MAP2K2, MAP2K3, MAPK3, MAPK7, PRKACA	hsa04912
26	?	Viral carcinogenesis	204	24	0.00197885	ACTN4, CCND3, CCNE1, CDC20, CREB3L3, HDAC3, HDAC5, HLA-A, HLA-B, HLA-C, HPN, HRAS, IRF7, KRAS, LTBR, MAPK3, MAPKAPK2, NFKB2, NFKBIA, PRKACA, PXN, RELA, STAT3, YWHAE	hsa05203
27	?	Glyoxylate and dicarboxylate metabolism	30	7	0.00206417	ACSS2, AGXT, CAT, GLYCTK, HAO2, HYI, SHMT1	hsa00630
28	?	Glioma	75	12	0.0021983	AKT1, CALM3, CAMK1, CAMK2G, E2F1, HRAS, KRAS, MAP2K1, MAP2K2, MAPK3, PLCG1, SHC1	hsa05214
29	?	ErbB signaling pathway	85	13	0.00222201	AKT1, CAMK2G, CBL, EIF4EBP1, ELK1, HRAS, KRAS, MAP2K1, MAP2K2, MAPK3, PAK4, PLCG1, SHC1	hsa04012
30	?	Gastric cancer	149	19	0.0022751	AKT1, AXIN1, CCNE1, CDH1, DVL1, DVL2, DVL3, E2F1, FRAT2, FZD4, FZD5, HRAS, JUP, KRAS, MAP2K1, MAP2K2, MAPK3, SHC1, TCF7L1	hsa05226
31	?	Chronic myeloid leukemia	76	12	0.00246641	AKT1, BCR, CBL, E2F1, HRAS, KRAS, MAP2K1, MAP2K2, MAPK3, NFKBIA, RELA, SHC1	hsa05220
32	?	Long-term potentiation	67	11	0.00269198	CALM3, CAMK2G, GNAQ, HRAS, ITPR3, KRAS, MAP2K1, MAP2K2, MAPK3, PRKACA, RPS6KA1	hsa04720
33	?	Growth hormone synthesis, secretion and action	119	16	0.00288098	AKT1, CREB3L3, GNAI2, GNAQ, GNAS, HRAS, ITPR3, KRAS, MAP2K1, MAP2K2, MAP2K3, MAPK3, PLCG1, PRKACA, SHC1, STAT3	hsa04935
34	?	VEGF signaling pathway	59	10	0.00326615	AKT1, HRAS, KRAS, MAP2K1, MAP2K2, MAPK3, MAPKAPK2, MAPKAPK3, PLCG1, PXN	hsa04370
35	?	Chemical carcinogenesis - receptor activation	212	24	0.00329578	AKT1, ARRB2, CCND3, CREB3L3, CYP1A1, E2F1, EIF4EBP1, EPHX1, EPHX2, GNAI2, GNAS, GSTM4, HRAS, KRAS, MAP2K1, MAP2K2, MAPK3, MGST3, NOTCH2, PAQR5, PRKACA, RELA, RPS6KA1, STAT3	hsa05207
36	?	Human cytomegalovirus infection	225	25	0.00351163	AKT1, CALM3, CREB3L3, E2F1, EIF4EBP1, ELK1, GNAI2, GNAQ, GNAS, GNB2, HLA-A, HLA-B, HLA-C, HRAS, ITPR3, KRAS, MAP2K1, MAP2K2, MAPK3, NFKBIA, PRKACA, PXN, RELA, STAT3, TAP1	hsa05163
37	?	Epstein-Barr virus infection	202	23	0.00369766	AKT1, CCND3, CCNE1, CD40, E2F1, HLA-A, HLA-B, HLA-C, IRF7, MAP2K3, MAP3K14, NFKB2, NFKBIA, NFKBIE, OAS1, OAS2, OAS3, RELA, RELB, STAT3, TAP1, TLR2, TYK2	hsa05169
38	?	Breast cancer	147	18	0.0045543	AKT1, AXIN1, DVL1, DVL2, DVL3, E2F1, FRAT2, FZD4, FZD5, HRAS, KRAS, MAP2K1, MAP2K2, MAPK3, NFKB2, NOTCH2, SHC1, TCF7L1	hsa05224
39	?	Kaposi sarcoma-associated herpesvirus infection	194	22	0.0046958	AKT1, CALM3, E2F1, GNB2, HLA-A, HLA-B, HLA-C, HRAS, IRF7, ITPR3, KRAS, MAP1LC3A, MAP2K1, MAP2K2, MAPK3, MAPKAPK2, NFKBIA, PLCG1, RELA, STAT3, TCF7L1, TYK2	hsa05167
40	?	Mitophagy - animal	72	11	0.00477717	CSNK2A2, E2F1, FIS1, HRAS, KRAS, MAP1LC3A, PINK1, RELA, RRAS, TFE3, ULK1	hsa04137
41	?	Non-small cell lung cancer	72	11	0.00477717	AKT1, E2F1, FHIT, HRAS, KRAS, MAP2K1, MAP2K2, MAPK3, PLCG1, RASSF5, STAT3	hsa05223
42	?	Yersinia infection	137	17	0.00502294	AKT1, ARHGEF28, BAIAP2, GNAQ, MAP2K1, MAP2K2, MAP2K3, MAPK3, NFKBIA, PIP5K1C, PKN1, PLCG1, PXN, PYCARD, RELA, RPS6KA1, WIPF2	hsa05135
43	?	C-type lectin receptor signaling pathway	104	14	0.00509162	AKT1, CALM3, HRAS, ITPR3, KRAS, MAP3K14, MAPK3, MAPKAPK2, NFKB2, NFKBIA, PYCARD, RELA, RELB, RRAS	hsa04625
44	?	Pathways of neurodegeneration - multiple diseases	476	44	0.00534373	ACTR1B, ATG2A, ATP5D, AXIN1, CALM3, CAMK2G, CAT, CCS, CSNK2A2, DCTN3, DVL1, DVL2, DVL3, FRAT2, FZD4, FZD5, GNAQ, GPX3, HRAS, ITPR3, KRAS, MAP1LC3A, MAP2K1, MAP2K2, MAP2K3, MAP3K5, MAPK3, MCU, MT-ND3, NDUFA3, NDUFB1, PIK3R4, PINK1, PLCG1, PRPH, RELA, SIGMAR1, STX1A, TNFRSF1B, UBA7, UCHL1, ULK1, WIPI2, ZFYVE1	hsa05022
45	?	Apelin signaling pathway	139	17	0.00581625	AKT1, CALM3, CDH1, GNAI2, GNAQ, GNB2, HDAC5, HRAS, ITPR3, KRAS, MAP1LC3A, MAP2K1, MAP2K2, MAPK3, PIK3R4, PRKACA, RRAS	hsa04371
46	?	GnRH secretion	64	10	0.00595513	AKT1, ARRB2, GNAQ, HRAS, ITPR3, KCNN2, KRAS, MAP2K1, MAP2K2, MAPK3	hsa04929
47	?	Relaxin signaling pathway	129	16	0.0064191	AKT1, ARRB2, CREB3L3, GNAI2, GNAS, GNB2, HRAS, KRAS, MAP2K1, MAP2K2, MAPK3, NFKBIA, PRKACA, PRKCZ, RELA, SHC1	hsa04926
48	?	Insulin resistance	108	14	0.00712268	AKT1, CREB3L3, CRTC2, INSR, NFKBIA, PRKCZ, RELA, RPS6KA1, SLC27A1, SLC27A4, SLC27A5, SREBF1, STAT3, TBC1D4	hsa04931
49	?	Thyroid cancer	37	7	0.00714629	CDH1, HRAS, KRAS, MAP2K1, MAP2K2, MAPK3, TCF7L1	hsa05216
50	?	Endocytosis	251	26	0.00744687	AP2A1, ARAP1, ARF5, ARRB2, ASAP3, BIN1, CAPZB, CBL, CBLC, CHMP6, EHD2, GRK2, GRK6, HGS, HLA-A, HLA-B, HLA-C, HRAS, IQSEC1, LDLRAP1, MVB12A, PIP5K1C, PRKCZ, RAB11FIP1, SH3GL1, WIPF2	hsa04144
51	?	Metabolic pathways	1540	117	0.0101586	ACADS, ACP2, ACSS2, ADA, ADH4, ADH6, AGPAT1, AGXT, ALAD, ALDH2, ALDH4A1, AMDHD2, ANPEP, ASMTL, ASRGL1, ATP5D, ATP6V0A1, ATP6V0E2, B4GAT1, BLVRA, BLVRB, C1GALT1, CA2, CAT, CD38, CKB, CNDP1, CYP1A1, CYP27A1, CYP3A5, CYP8B1, DAO, DCK, DGKQ, DLST, DNMT3B, ENPP4, EPHX2, ETNK2, EXTL2, EXTL3, FAH, FBP1, FHIT, FUK, GAL3ST1, GALNT18, GBA2, GCDH, GLCE, GLO1, GLYCTK, GMPR, GPAA1, GPX3, GSTK1, GSTM4, GUSB, H…	hsa01100
52	?	Central carbon metabolism in cancer	70	10	0.0111688	AKT1, HK1, HRAS, KRAS, MAP2K1, MAP2K2, MAPK3, PFKM, SIRT3, SIRT6	hsa05230
53	?	Long-term depression	60	9	0.0115561	GNAI2, GNAQ, GNAS, HRAS, ITPR3, KRAS, MAP2K1, MAP2K2, MAPK3	hsa04730
54	?	Carbon metabolism	115	14	0.012184	ACADS, ACSS2, AGXT, CAT, DLST, FBP1, GLYCTK, HAO2, HK1, ME1, OGDHL, PFKM, PHGDH, SHMT1	hsa01200
55	?	Hepatitis B	162	18	0.0122306	AKT1, CCNE1, CREB3L3, E2F1, ELK1, HRAS, IRF7, KRAS, MAP2K1, MAP2K2, MAP2K3, MAPK3, NFKBIA, RELA, STAT3, STAT6, TLR2, TYK2	hsa05161
56	?	T cell receptor signaling pathway	104	13	0.0125045	AKT1, HRAS, KRAS, MAP2K1, MAP2K2, MAP3K14, MAPK3, NFKBIA, NFKBIE, PAK4, PLCG1, PTPN6, RELA	hsa04660
57	?	Bladder cancer	41	7	0.0125841	CDH1, E2F1, HRAS, KRAS, MAP2K1, MAP2K2, MAPK3	hsa05219
58	?	B cell receptor signaling pathway	82	11	0.0126347	AKT1, HRAS, INPPL1, KRAS, MAP2K1, MAP2K2, MAPK3, NFKBIA, NFKBIE, PTPN6, RELA	hsa04662
59	?	Oxytocin signaling pathway	154	17	0.0155477	CALM3, CAMK1, CAMK2G, CD38, ELK1, GNAI2, GNAQ, GNAS, HRAS, ITPR3, KRAS, MAP2K1, MAP2K2, MAPK3, MAPK7, MYL6B, PRKACA	hsa04921
60	?	Viral life cycle - HIV-1	63	9	0.0156893	BICD2, CHMP6, FURIN, HGS, MAP1S, MLLT1, MX1, NELFCD, SUPT5H	hsa03250
61	?	Fat digestion and absorption	43	7	0.0162038	AGPAT1, APOA1, APOA4, PLA2G12A, SCARB1, SLC27A1, SLC27A4	hsa04975
62	?	MAPK signaling pathway	294	28	0.0165803	AKT1, ARRB2, CDC25B, DUSP8, EFNA3, ELK1, FLNA, HRAS, INSR, JUND, KRAS, MAP2K1, MAP2K2, MAP2K3, MAP3K11, MAP3K14, MAP3K5, MAPK3, MAPK7, MAPKAPK2, MAPKAPK3, NFKB2, PRKACA, RELA, RELB, RPS6KA1, RRAS, TAOK2	hsa04010
63	?	Thyroid hormone synthesis	75	10	0.0176897	ASGR1, ASGR2, ATP1B1, CREB3L3, GNAQ, GNAS, GPX3, ITPR3, PRKACA, SERPINA7	hsa04918
64	?	HIF-1 signaling pathway	109	13	0.0180232	AKT1, CAMK2G, EIF4EBP1, HK1, INSR, LTBR, MAP2K1, MAP2K2, MAPK3, PFKM, PLCG1, RELA, STAT3	hsa04066
65	?	Endocrine resistance	98	12	0.0186685	AKT1, BIK, E2F1, GNAS, HRAS, KRAS, MAP2K1, MAP2K2, MAPK3, NOTCH2, PRKACA, SHC1	hsa01522
66	?	Gastric acid secretion	76	10	0.0192744	ATP1B1, CA2, CALM3, CAMK2G, GNAI2, GNAQ, GNAS, ITPR3, PRKACA, SLC4A2	hsa04971
67	?	Vascular smooth muscle contraction	134	15	0.0198171	ADM2, ADRA1B, CALCA, CALM3, GNAQ, GNAS, ITPR3, MAP2K1, MAP2K2, MAPK3, MYH10, MYH9, MYL6B, PLA2G12A, PRKACA	hsa04270
68	?	Gap junction	88	11	0.0206676	GNAI2, GNAQ, GNAS, HRAS, ITPR3, KRAS, MAP2K1, MAP2K2, MAPK3, MAPK7, PRKACA	hsa04540
69	?	Chemical carcinogenesis - reactive oxygen species	223	22	0.0220579	AKT1, ATP5D, CAT, CYP1A1, EPHX1, EPHX2, GSTM4, HRAS, KRAS, MAP2K1, MAP2K2, MAP3K14, MAP3K5, MAPK3, MGST3, MT-ND3, NDUFA3, NDUFB1, NFKBIA, PRKD2, PTPRJ, RELA	hsa05208
70	?	Phospholipase D signaling pathway	148	16	0.0221962	AGPAT1, AKT1, DGKQ, F2, GNAS, HRAS, INSR, KRAS, MAP2K1, MAP2K2, MAPK3, PIP5K1C, PLCG1, RALGDS, RRAS, SHC1	hsa04072
71	?	Longevity regulating pathway	89	11	0.0223065	AKT1, CAT, CREB3L3, EIF4EBP1, HRAS, INSR, KRAS, PRKACA, RELA, RPTOR, ULK1	hsa04211
72	?	Apoptosis	136	15	0.0223674	AKT1, CTSF, CTSH, HRAS, ITPR3, KRAS, LMNA, MAP2K1, MAP2K2, MAP3K14, MAP3K5, MAPK3, NFKBIA, RELA, SPTAN1	hsa04210
73	?	DNA replication	36	6	0.0227272	MCM2, MCM3, MCM5, POLE, POLE2, RFC3	hsa03030
74	?	EGFR tyrosine kinase inhibitor resistance	79	10	0.0246518	AKT1, EIF4EBP1, HRAS, KRAS, MAP2K1, MAP2K2, MAPK3, PLCG1, SHC1, STAT3	hsa01521
75	?	Estrogen signaling pathway	138	15	0.0251575	AKT1, CALM3, CREB3L3, GNAI2, GNAQ, GNAS, HRAS, ITPR3, KRAS, KRT19, MAP2K1, MAP2K2, MAPK3, PRKACA, SHC1	hsa04915
76	?	Measles	139	15	0.0266463	AKT1, CCND3, CCNE1, CSNK2A2, EIF2AK4, IRF7, MX1, NFKBIA, OAS1, OAS2, OAS3, RELA, STAT3, TLR2, TYK2	hsa05162
77	?	Renal cell carcinoma	69	9	0.0270529	AKT1, HRAS, KRAS, MAP2K1, MAP2K2, MAPK3, PAK4, RAPGEF1, TFE3	hsa05211
78	?	Prolactin signaling pathway	70	9	0.0293964	AKT1, HRAS, KRAS, MAP2K1, MAP2K2, MAPK3, RELA, SHC1, STAT3	hsa04917
79	?	Chemokine signaling pathway	192	19	0.0309982	AKT1, ARRB2, GNAI2, GNAQ, GNB2, GRK2, GRK6, HRAS, KRAS, MAP2K1, MAPK3, NFKBIA, PLCG1, PRKACA, PRKCZ, PXN, RELA, SHC1, STAT3	hsa04062
80	?	Proteoglycans in cancer	205	20	0.0312389	AKT1, CAMK2G, CBL, ELK1, FLNA, FZD4, FZD5, HRAS, ITPR3, KRAS, MAP2K1, MAP2K2, MAPK3, PLCG1, PRKACA, PTPN6, PXN, RRAS, STAT3, TLR2	hsa05205
81	?	Pathways in cancer	531	44	0.0316764	AKT1, AXIN1, BCR, CALM3, CAMK2G, CBL, CCND3, CCNE1, CDH1, DVL1, DVL2, DVL3, E2F1, ELK1, F2, FRAT2, FZD4, FZD5, GNAI2, GNAQ, GNAS, GNB2, GSTM4, HRAS, JUP, KRAS, LAMB2, LAMB3, MAP2K1, MAP2K2, MAPK3, MGST3, NFKB2, NFKBIA, NOTCH2, PLCG1, PRKACA, RALGDS, RASSF5, RELA, STAT3, STAT6, TCF7L1, ZBTB16	hsa05200
82	?	Coronavirus disease - COVID-19	232	22	0.0326847	C6, C8B, C8G, C9, F2, FGA, FGB, FGG, MAPK3, MASP2, MX1, NFKBIA, OAS1, OAS2, OAS3, PLCG1, RELA, RPS23, STAT3, TLR2, TMPRSS2, TYK2	hsa05171
83	?	Sphingolipid signaling pathway	119	13	0.0343188	AKT1, GNAI2, GNAQ, HRAS, KRAS, MAP2K1, MAP2K2, MAP3K5, MAPK3, PPP2R5D, PRKCZ, RELA, SMPD1	hsa04071
84	?	Shigellosis	247	23	0.0352628	ACTN4, AKT1, CAPNS1, DIAPH1, HK1, ILK, ITPR3, MAP1LC3A, MAPK3, NFKBIA, PIK3R4, PLCD1, PLCG1, PXN, PYCARD, RBCK1, RELA, RPTOR, RRAGD, TECPR1, TNIP1, UBE2D4, WIPI2	hsa05131
85	?	Arginine and proline metabolism	51	7	0.0380224	ALDH2, ALDH4A1, CKB, CNDP1, DAO, OAT, SAT2	hsa00330
86	?	Salmonella infection	249	23	0.03815	ACTR1B, AKT1, CYFIP2, DCTN3, FHOD1, FLNA, GCC2, GSDMD, HRAS, MAP2K1, MAP2K2, MAP2K3, MAPK3, NFKBIA, PKN1, PLEKHM2, PYCARD, RELA, RRAS, SNX33, TCF7L1, TLR2, VPS39	hsa05132
87	?	Aldosterone synthesis and secretion	98	11	0.0415644	ATP1B1, CALM3, CAMK1, CAMK2G, CREB3L3, GNAQ, GNAS, ITPR3, PRKACA, PRKD2, SCARB1	hsa04925
88	?	Choline metabolism in cancer	98	11	0.0415644	AKT1, DGKQ, EIF4EBP1, HRAS, KRAS, MAP2K1, MAP2K2, MAPK3, PIP5K1C, PLCG1, RALGDS	hsa05231
89	?	Platelet activation	124	13	0.0455802	AKT1, F2, FGA, FGB, FGG, GNAI2, GNAQ, GNAS, ITPR3, MAPK3, PRKACA, PRKCZ, STIM1	hsa04611
90	?	Toxoplasmosis	112	12	0.0464881	AKT1, CD40, GNAI2, LAMB2, LAMB3, MAP2K3, MAPK3, NFKBIA, RELA, STAT3, TLR2, TYK2	hsa05145
91	?	Lipid and atherosclerosis	215	20	0.0477711	AKT1, APOA1, APOA4, CALM3, CAMK2G, CD40, CYP1A1, HRAS, IRF7, KRAS, MAP2K3, MAP3K5, MAPK3, NFKBIA, PLCG1, PYCARD, RELA, STAT3, TLR2, VLDLR	hsa05417
92	?	Cholinergic synapse	113	12	0.0492043	AKT1, CAMK2G, CREB3L3, GNAI2, GNAQ, GNB2, HRAS, ITPR3, KRAS, MAP2K1, MAPK3, PRKACA	hsa04725

## Sheet: 8h unexposed control down
Go Simple DEVEA
		Pathway	N	DEG	p-value	genes	url
1	?	Ribosome biogenesis in eukaryotes	109	16	2.90809e-09	AK6, DKC1, EMG1, GAR1, GNL2, GNL3, IMP3, NOP56, NOP58, NXT1, RCL1, RIOK2, SNU13, UTP14A, UTP18, WDR43	hsa03008
2	?	Spliceosome	147	16	2.21439e-07	ALYREF, CCDC12, HNRNPA3, PPIH, PRPF38A, SF3B6, SNRPA1, SNRPB2, SNRPD1, SNU13, SNW1, SRSF2, SRSF5, THOC1, TRA2A, TRA2B	hsa03040
3	?	Ribosome	158	15	3.09315e-06	MRPL18, MRPL21, MRPS11, MRPS21, RPL14, RPL18, RPL28, RPL35A, RPL37, RPL37A, RPS21, RPS24, RPS27A, RPS28, RPS29	hsa03010
4	?	Protein processing in endoplasmic reticulum	171	15	8.22884e-06	BAG1, DDIT3, DERL2, DNAJA1, DNAJB1, HERPUD1, HSPA5, HSPH1, SEC13, SKP1, SSR2, SSR3, UBE2D2, UBXN8, VIMP	hsa04141
5	?	Nucleocytoplasmic transport	108	10	0.000176878	ALYREF, EEF1A1, NUP50, NUPL2, NXT1, PNN, RAE1, SAP18, SEC13, THOC1	hsa03013
6	?	Coronavirus disease - COVID-19	232	15	0.000278107	CCL2, CXCL8, MMP1, MMP3, RPL14, RPL18, RPL28, RPL35A, RPL37, RPL37A, RPS21, RPS24, RPS27A, RPS28, RPS29	hsa05171
7	?	Biosynthesis of nucleotide sugars	37	5	0.00145367	CMAS, NANS, PGM3, UAP1, UGP2	hsa01250
8	?	Amino sugar and nucleotide sugar metabolism	49	5	0.00509496	CMAS, NANS, PGM3, UAP1, UGP2	hsa00520
9	?	mRNA surveillance pathway	97	7	0.00680015	ALYREF, CSTF3, NXT1, PABPC1, PNN, PPP2R2A, SAP18	hsa03015
10	?	RNA polymerase	34	4	0.00729313	CRCP, POLR1C, POLR1E, POLR2J	hsa03020
11	?	RNA degradation	79	6	0.00940645	CNOT2, CNOT9, DCP1A, PABPC1, PAN3, ZCCHC7	hsa03018
12	?	Arginine biosynthesis	22	3	0.0133134	ARG2, GLUL, NOS2	hsa00220
13	?	Ferroptosis	41	4	0.014068	FTH1, GCLC, PRNP, SLC7A11	hsa04216
14	?	Bladder cancer	41	4	0.014068	CXCL8, MMP1, MYC, THBS1	hsa05219
15	?	Protein export	23	3	0.0150562	HSPA5, SRP72, SRPRB	hsa03060
16	?	Amyotrophic lateral sclerosis	364	15	0.0201686	ALYREF, DDIT3, HNRNPA2B1, HNRNPA3, HSPA5, NDUFA6, NOS2, NUP50, NXT1, PSMA7, PSMB7, RAB5A, RAE1, SEC13, SHFM1	hsa05014
17	?	Proteasome	46	4	0.0207558	PSMA7, PSMB7, PSME4, SHFM1	hsa03050
18	?	TGF-beta signaling pathway	94	6	0.0208215	FST, INHBA, MYC, SKP1, TGIF1, THBS1	hsa04350
19	?	Parkinson disease	266	11	0.042524	DDIT3, HSPA5, NDUFA6, PPIF, PSMA7, PSMB7, RPS27A, SHFM1, SLC25A6, TXN, UBE2L3	hsa05012
20	?	Spinocerebellar ataxia	143	7	0.0463402	NOP56, PPIF, PSMA7, PSMB7, RELN, SHFM1, SLC25A6	hsa05017

## Sheet: 8h non-steatotic control up
Go Simple DEVEA
		Pathway	N	DEG	p-value	genes	url
1	?	Metabolic pathways	1540	456	6.89637e-21	A4GALT, AACS, ABAT, ACAA1, ACAA2, ACACB, ACAD8, ACADL, ACADM, ACADS, ACADSB, ACADVL, ACAT2, ACO2, ACOT4, ACOX1, ACOX2, ACOX3, ACP2, ACSL1, ACSM5, ACSS2, ACSS3, ADA, ADCY6, ADCY9, ADH5, ADH6, ADI1, ADPGK, ADSSL1, AGL, AGMAT, AGPAT1, AGPAT2, AGPAT3, AGPS, AGXT, AHCYL1, AK1, AK4, AK8, AKR1C3, AKR1C4, ALAD, ALDH1A1, ALDH1B1, ALDH1L1, ALDH2, ALDH3A2, ALDH3B1, ALDH4A1, ALDH5A1, ALDH8A1, ALG12, ALG6, AM…	hsa01100
2	?	Peroxisome	82	42	6.92283e-10	ABCD1, ACAA1, ACOX1, ACOX2, ACOX3, ACSL1, AGPS, AGXT, BAAT, CAT, CRAT, DECR2, ECH1, ECI2, EHHADH, EPHX2, GSTK1, HACL1, HAO1, HAO2, HMGCL, IDH1, IDH2, MLYCD, MVK, NUDT12, NUDT7, PECR, PEX10, PEX11A, PEX11B, PEX11G, PEX14, PEX3, PEX5, PEX7, PIPOX, PMVK, PRDX5, SCP2, SLC25A17, SLC27A2	hsa04146
3	?	Valine, leucine and isoleucine degradation	48	28	1.15548e-08	AACS, ABAT, ACAA1, ACAA2, ACAD8, ACADM, ACADS, ACADSB, ACAT2, ALDH1B1, ALDH2, ALDH3A2, AOX1, AUH, BCAT2, BCKDHB, DLD, ECHS1, EHHADH, HADHA, HADHB, HIBADH, HMGCL, HMGCS2, IVD, MCCC1, MCCC2, PCCB	hsa00280
4	?	Carbon metabolism	115	48	1.92275e-07	ACADS, ACAT2, ACO2, ACOX1, ACOX3, ACSS2, ADH5, ADPGK, AGXT, CAT, CPS1, DLD, DLST, ECHS1, ENO1, FBP1, GLDC, GLYCTK, GOT2, GPT, GPT2, H6PD, HAO1, HAO2, HK1, IDH1, IDH2, IDH3G, MDH2, ME1, ME3, OGDH, OGDHL, PC, PCCB, PDHB, PFKL, PFKM, PGLS, PGP, PHGDH, PKM, PRPS2, SHMT1, SUCLA2, SUCLG2, TKT, TPI1	hsa01200
5	?	PPAR signaling pathway	75	35	3.58219e-07	ACAA1, ACADL, ACADM, ACOX1, ACOX2, ACOX3, ACSL1, ANGPTL4, APOA1, APOA2, APOA5, APOC3, CPT2, CYP27A1, CYP8B1, EHHADH, FADS2, HMGCS2, ILK, ME1, ME3, NR1H3, PCK2, PLIN2, PLIN4, PLIN5, PLTP, PPARA, PPARG, RXRA, SCP2, SLC27A2, SLC27A4, SLC27A5, SORBS1	hsa03320
6	?	Fatty acid degradation	43	24	4.061e-07	ACAA1, ACAA2, ACADL, ACADM, ACADS, ACADSB, ACADVL, ACAT2, ACOX1, ACOX3, ACSL1, ADH5, ADH6, ALDH1B1, ALDH2, ALDH3A2, CPT2, ECHS1, ECI1, ECI2, EHHADH, GCDH, HADHA, HADHB	hsa00071
7	?	DNA replication	36	21	8.03079e-07	LIG1, MCM2, MCM3, MCM4, MCM5, MCM6, MCM7, PCNA, POLD2, POLD3, POLE, POLE2, RFC1, RFC2, RFC3, RFC4, RFC5, RNASEH2C, RPA1, RPA2, RPA3	hsa03030
8	?	Mismatch repair	23	15	4.49192e-06	EXO1, LIG1, MSH2, MSH6, PCNA, POLD2, POLD3, RFC1, RFC2, RFC3, RFC4, RFC5, RPA1, RPA2, RPA3	hsa03430
9	?	Insulin signaling pathway	137	51	4.9778e-06	ACACB, AKT1, BAD, CALM3, CBL, EIF4EBP1, ELK1, EXOC7, FBP1, FLOT1, FLOT2, G6PC3, GRB2, GSK3B, GYS1, HK1, HRAS, IKBKB, INPP5A, INPPL1, INSR, KRAS, MAP2K1, MAP2K2, MAPK3, PCK2, PHKA2, PIK3R1, PPP1CA, PPP1R3B, PPP1R3C, PRKAB1, PRKACA, PRKAR1B, PRKAR2A, PRKCZ, PTPRF, PYGB, PYGL, RAF1, RAPGEF1, RHOQ, RPS6KB2, RPTOR, SHC1, SHC2, SORBS1, SOS1, SREBF1, TRIP10, TSC1	hsa04910
10	?	Endocytosis	251	81	7.87174e-06	ACAP3, AGAP1, AGAP3, AP2A1, AP2A2, AP2M1, ARAP1, ARF5, ARFGAP1, ARFGAP2, ARFGEF1, ARRB2, ASAP2, ASAP3, BIN1, CAPZB, CAV1, CAV2, CBL, CBLC, CHMP1A, CHMP3, CHMP6, CHMP7, CLTB, CXCR1, CYTH1, DNM2, EGFR, EHD1, EHD2, EPN1, EPS15, FAM21A, FGFR3, FGFR4, GBF1, GRK2, GRK5, GRK6, HGS, HLA-A, HLA-B, HLA-C, HLA-F, HLA-G, HRAS, IGF2R, IQSEC1, KIAA0196, LDLRAP1, MVB12A, PARD3, PARD6A, PDCD6IP, PIP5K1C, PLD2, P…	hsa04144
11	?	Hepatitis C	157	56	7.91757e-06	AKT1, BAD, CASP8, CASP9, CCND1, CD81, CDK2, CDK6, CLDN1, CLDN14, CLDN3, CLDN4, CXCL10, E2F1, EGFR, EIF2AK2, EIF2AK4, EIF3E, GRB2, GSK3B, HRAS, IFIT1, IKBKB, IRF3, IRF7, JAK1, KRAS, MAP2K1, MAP2K2, MAPK3, MAVS, MX1, NFKBIA, NR1H3, OAS1, OAS3, PIAS1, PIK3R1, PPARA, PPP2R1A, PPP2R2D, PSME3, RAF1, RELA, RXRA, SCARB1, SOS1, STAT3, TICAM1, TNFRSF1A, TP53, TRADD, TRAF2, TRAF3, TYK2, YWHAE	hsa05160
12	?	Lysosome	132	49	8.31633e-06	ACP2, AGA, AP1B1, AP1M1, AP3D1, AP3S2, AP4E1, AP4M1, ATP6AP1, ATP6V0A1, CLTB, CTNS, CTSA, CTSC, CTSF, CTSH, CTSO, DMXL1, DNASE2, ENTPD4, FUCA1, GAA, GGA1, GGA2, GGA3, GLB1, GM2A, GNPTG, GUSB, HEXB, HYAL1, HYAL2, IGF2R, LAMP1, LAPTM4B, LIPA, MCOLN1, NAGA, NAGPA, NPC2, PLA2G15, PSAP, SGSH, SLC11A2, SMPD1, SUMF1, TCIRG1, TPP1, WDR7	hsa04142
13	?	Insulin resistance	108	41	2.4171e-05	ACACB, AGT, AKT1, CREB3L2, CREB3L3, CRTC2, G6PC3, GSK3B, GYS1, IKBKB, INSR, MLX, MLXIPL, NFKBIA, NR1H2, NR1H3, PCK2, PIK3R1, PPARA, PPP1CA, PPP1R3B, PPP1R3C, PRKAB1, PRKCZ, PTEN, PTPRF, PYGB, PYGL, RELA, RPS6KA1, RPS6KA2, RPS6KB2, SLC27A2, SLC27A3, SLC27A4, SLC27A5, SLC2A2, SREBF1, STAT3, TBC1D4, TNFRSF1A	hsa04931
14	?	Human papillomavirus infection	331	99	2.99857e-05	AKT1, ATP6AP1, ATP6V0A1, ATP6V0E2, ATP6V1A, AXIN1, BAD, CASP8, CCND1, CCND3, CCNE1, CCNE2, CDK2, CDK6, CRB3, CREB3L2, CREB3L3, DVL1, DVL2, DVL3, E2F1, EGFR, EIF2AK2, EIF4EBP1, EP300, FN1, FZD5, FZD6, GNAS, GRB2, GSK3B, HES4, HES6, HLA-A, HLA-B, HLA-C, HLA-F, HLA-G, HRAS, IKBKB, IRF1, IRF3, ISG15, ITGA3, ITGA5, ITGA7, ITGAV, ITGB5, ITGB7, JAK1, KRAS, LAMA5, LAMB2, LAMB3, LAMC2, LLGL1, LLGL2, MAGI1…	hsa05165
15	?	Cellular senescence	156	54	3.03451e-05	AKT1, CALM3, CAPN1, CCND1, CCND3, CCNE1, CCNE2, CDK2, CDK6, CHEK1, E2F1, E2F4, EIF4EBP1, HIPK1, HIPK2, HIPK4, HLA-A, HLA-B, HLA-C, HLA-F, HLA-G, HRAS, IGFBP3, ITPR3, KRAS, MAP2K1, MAP2K2, MAP2K3, MAPK13, MAPK14, MAPK3, MAPKAPK2, MCU, MYBL2, NFATC3, PIK3R1, PPP1CA, PPP3CB, PTEN, RAD1, RAD9A, RAF1, RASSF5, RBL2, RELA, RRAS, SLC25A4, SMAD3, TGFBR2, TP53, TRAF3IP2, TSC1, ZFP36L1, ZFP36L2	hsa04218
16	?	Chronic myeloid leukemia	76	31	4.74694e-05	ABL1, AKT1, BAD, BCL2L1, BCR, CBL, CCND1, CDK6, CTBP1, DDB2, E2F1, GRB2, HRAS, IKBKB, KRAS, MAP2K1, MAP2K2, MAPK3, NFKBIA, PIK3R1, RAF1, RELA, SHC1, SHC2, SMAD3, SMAD4, SOS1, STAT5A, STAT5B, TGFBR2, TP53	hsa05220
17	?	Nucleotide excision repair	47	22	5.04085e-05	CCNH, CUL4B, DDB1, DDB2, ERCC2, ERCC3, LIG1, PCNA, POLD2, POLD3, POLE, POLE2, RAD23A, RFC1, RFC2, RFC3, RFC4, RFC5, RPA1, RPA2, RPA3, XPC	hsa03420
18	?	Glyoxylate and dicarboxylate metabolism	30	16	7.59071e-05	ACAT2, ACO2, ACSS2, AGXT, CAT, DLD, GLDC, GLYCTK, GRHPR, HAO1, HAO2, HYI, MDH2, PCCB, PGP, SHMT1	hsa00630
19	?	Sulfur metabolism	10	8	9.7959e-05	BPNT1, ETHE1, MPST, PAPSS1, PAPSS2, SELENBP1, SQRDL, SUOX	hsa00920
20	?	beta-Alanine metabolism	31	16	0.000126987	ABAT, ACADS, ACOX1, ACOX3, ALDH1B1, ALDH2, ALDH3A2, ALDH3B1, CNDP1, CNDP2, DPYS, ECHS1, EHHADH, HADHA, MLYCD, SMOX	hsa00410
21	?	Prostate cancer	97	36	0.000128067	AKT1, AR, BAD, CASP9, CCND1, CCNE1, CCNE2, CDK2, CREB3L2, CREB3L3, E2F1, EGFR, EP300, ETV5, GRB2, GSK3B, HRAS, IGF1, IKBKB, IL1R2, KRAS, MAP2K1, MAP2K2, MAPK3, NFKBIA, PIK3R1, PTEN, RAF1, RELA, SOS1, SPINT1, SRD5A2, TCF7L1, TCF7L2, TMPRSS2, TP53	hsa05215
22	?	Hepatocellular carcinoma	168	55	0.000144362	ACTG1, AKT1, ARID1A, AXIN1, BAD, BCL2L1, CCND1, CDK6, DDB2, DVL1, DVL2, DVL3, E2F1, EGFR, ELK1, FRAT2, FZD5, FZD6, GRB2, GSK3B, GSTA4, HRAS, KRAS, LRP5, LRP6, MAP2K1, MAP2K2, MAPK3, MGST1, MGST2, MGST3, NQO1, PIK3R1, PLCG1, PRKCA, PTEN, RAF1, RPS6KB2, SHC1, SHC2, SMAD3, SMAD4, SMARCA2, SMARCA4, SMARCC1, SMARCD1, SMARCD2, SOS1, TCF7L1, TCF7L2, TGFBR2, TP53, TXNRD2, TXNRD3, WNT7B	hsa05225
23	?	Lysine degradation	63	26	0.000151304	ACAT2, ALDH1B1, ALDH2, ALDH3A2, BBOX1, COLGALT1, DHTKD1, DLD, DLST, DOT1L, ECHS1, EHHADH, EHMT2, GCDH, HADHA, KMT2C, KMT2D, PHYKPL, PIPOX, PLOD1, PLOD2, PLOD3, SMYD2, SMYD3, SUV39H1, WHSC1L1	hsa00310
24	?	Propanoate metabolism	32	16	0.000205638	ABAT, ACACB, ACADS, ACOX1, ACOX3, ACSS2, ACSS3, BCKDHB, DLD, ECHS1, EHHADH, HADHA, MLYCD, PCCB, SUCLA2, SUCLG2	hsa00640
25	?	Apoptosis	136	46	0.000213228	ACTG1, AKT1, BAD, BCL2L1, BIRC3, CAPN1, CASP6, CASP8, CASP9, CTSC, CTSF, CTSH, CTSO, DAB2IP, DAXX, DFFA, ENDOG, HRAS, HTRA2, IKBKB, ITPR3, KRAS, LMNA, LMNB1, LMNB2, MAP2K1, MAP2K2, MAP3K14, MAP3K5, MAPK3, NFKBIA, PARP1, PARP3, PIDD1, PIK3R1, RAF1, RELA, SPTAN1, TNFRSF1A, TNFSF10, TP53, TRADD, TRAF1, TRAF2, TUBA1B, TUBA1C	hsa04210
26	?	Adherens junction	71	28	0.000216712	ACTG1, ACTN1, ACTN4, BAIAP2, CDH1, CSNK2A2, CTNND1, EGFR, EP300, FARP2, INSR, MAPK3, NECTIN2, NLK, PARD3, PTPN6, PTPRF, PTPRJ, PTPRM, SMAD3, SMAD4, SORBS1, SSX2IP, TCF7L1, TCF7L2, TGFBR2, WASF2, WASF3	hsa04520
27	?	Nucleotide metabolism	85	32	0.000219955	ADA, ADSSL1, AK1, AK4, AK8, AMPD2, APRT, ASMTL, CANT1, CTPS2, DCK, DCTPP1, DTYMK, DUT, ENTPD4, ENTPD5, ENTPD6, GDA, GMPR, HDDC2, IMPDH2, ITPA, NME4, NT5C3B, NUDT16, RRM1, RRM2, TK1, TYMS, UCK1, UCK2, UCKL1	hsa01232
28	?	Endometrial cancer	58	24	0.000256267	AKT1, AXIN1, BAD, CASP9, CCND1, CDH1, DDB2, EGFR, ELK1, GRB2, GSK3B, HRAS, ILK, KRAS, MAP2K1, MAP2K2, MAPK3, PIK3R1, PTEN, RAF1, SOS1, TCF7L1, TCF7L2, TP53	hsa05213
29	?	Viral carcinogenesis	204	63	0.000317357	ACTN1, ACTN4, BAD, C3, CASP8, CCND1, CCND3, CCNE1, CCNE2, CDC20, CDK2, CDK6, CHEK1, CREB3L2, CREB3L3, DDB1, DNAJA3, EIF2AK2, EP300, GRB2, GSN, HDAC3, HDAC5, HDAC6, HLA-A, HLA-B, HLA-C, HLA-F, HLA-G, HNRNPK, HPN, HRAS, IRF3, IRF7, JAK1, KAT2A, KAT2B, KRAS, LTBR, MAPK3, MAPKAPK2, NFKB2, NFKBIA, PIK3R1, PKM, PRKACA, PXN, RBL2, RELA, SCRIB, SKP2, SND1, SP100, STAT3, STAT5A, STAT5B, TP53, TRADD, TRAF1…	hsa05203
30	?	Inositol phosphate metabolism	73	28	0.000373675	CDIPT, FIG4, IMPA2, INPP1, INPP5A, INPP5E, INPP5K, INPPL1, ITPK1, MTMR1, MTMR14, MTMR3, MTMR4, OCRL, PI4K2B, PI4KA, PI4KB, PIK3C2B, PIP4K2B, PIP4K2C, PIP5K1C, PLCB3, PLCD1, PLCD3, PLCG1, PTEN, SYNJ2, TPI1	hsa00562
31	?	Human T-cell leukemia virus 1 infection	222	67	0.000428464	ADCY6, ADCY9, AKT1, ANAPC2, BCL2L1, CCND1, CCND3, CCNE1, CCNE2, CD40, CDC20, CDK2, CHEK1, CREB3L2, CREB3L3, CRTC2, CRTC3, E2F1, ELK1, EP300, FDPS, HLA-A, HLA-B, HLA-C, HLA-F, HLA-G, HRAS, ICAM1, IKBKB, IL15, IL15RA, IL1R1, IL1R2, JAK1, KAT2A, KAT2B, KRAS, LTBR, MAD2L1, MAP2K1, MAP2K2, MAP3K14, MAPK3, NFATC3, NFKB2, NFKBIA, PIK3R1, PPP3CB, PRKACA, PTEN, RANBP3, RELA, RELB, SLC25A4, SMAD3, SMAD4, S…	hsa05166
32	?	Thyroid hormone signaling pathway	121	41	0.000441357	ACTG1, AKT1, ATP1A1, ATP1B1, BAD, CASP9, CCND1, DIO1, EP300, GSK3B, HDAC3, HRAS, ITGAV, KAT2A, KAT2B, KRAS, MAP2K1, MAP2K2, MAPK3, MED12, MED16, MED24, NCOA1, NCOA2, NCOA3, NCOR1, NOTCH2, PFKL, PFKM, PIK3R1, PLCB3, PLCD1, PLCD3, PLCG1, PRKACA, PRKCA, RAF1, RXRA, SLC16A2, TBC1D4, TP53	hsa04919
33	?	Complement and coagulation cascades	85	31	0.000523251	A2M, C1R, C1S, C3, C4BPA, C5, C6, C8B, C8G, C9, CPB2, F10, F12, F2, F5, F7, F8, F9, FGA, FGB, FGG, KLKB1, MASP2, PLG, PROC, PROCR, PROS1, SERPINA1, SERPINA5, SERPINF2, SERPING1	hsa04610
34	?	Fatty acid metabolism	57	23	0.000527839	ACAA1, ACAA2, ACADL, ACADM, ACADS, ACADSB, ACADVL, ACAT2, ACOX1, ACOX3, ACSL1, CPT2, ECHS1, EHHADH, ELOVL1, ELOVL2, FADS2, HADHA, HADHB, HSD17B8, MCAT, MECR, SCP2	hsa01212
35	?	Cell cycle	126	42	0.000557474	ABL1, ANAPC2, CCND1, CCND3, CCNE1, CCNE2, CCNH, CDC14B, CDC20, CDC25B, CDC45, CDK2, CDK6, CHEK1, E2F1, E2F4, EP300, FZR1, GSK3B, MAD2L1, MAD2L2, MCM2, MCM3, MCM4, MCM5, MCM6, MCM7, ORC3, ORC6, PCNA, PKMYT1, PRKDC, RBL2, SKP2, SMAD3, SMAD4, STAG2, TFDP1, TFDP2, TP53, YWHAE, ZBTB17	hsa04110
36	?	PD-L1 expression and PD-1 checkpoint pathway in cancer	89	32	0.000571912	AKT1, BATF, CSNK2A2, EGFR, EML4, HRAS, IFNGR2, IKBKB, JAK1, KRAS, MAP2K1, MAP2K2, MAP2K3, MAPK13, MAPK14, MAPK3, MYD88, NFATC3, NFKBIA, NFKBIB, NFKBIE, PIK3R1, PLCG1, PPP3CB, PTEN, PTPN6, RAF1, RELA, RPS6KB2, STAT3, TICAM1, TLR2	hsa05235
37	?	Neurotrophin signaling pathway	119	40	0.000618793	ABL1, AKT1, ARHGDIA, BAD, BEX3, CALM3, CAMK2D, CAMK2G, GRB2, GSK3B, HRAS, IKBKB, IRAK1, KRAS, MAGED1, MAP2K1, MAP2K2, MAP2K5, MAP3K5, MAPK13, MAPK14, MAPK3, MAPK7, MAPKAPK2, NFKBIA, NFKBIB, NFKBIE, PIK3R1, PLCG1, RAF1, RAPGEF1, RELA, RPS6KA1, RPS6KA2, SH2B3, SHC1, SHC2, SOS1, TP53, YWHAE	hsa04722
38	?	Salmonella infection	249	73	0.000619767	ACTG1, ACTR1A, ACTR1B, AHNAK, AKT1, ARHGEF26, BIRC3, CASP1, CASP8, CD14, CYFIP1, CYFIP2, CYTH1, DCTN3, DCTN5, DNM2, DYNC1H1, ELMO1, ELMO2, EXOC2, EXOC7, FHOD1, FLNA, FLNB, FYCO1, GCC2, GSDMD, HRAS, IKBKB, IL18, IRAK1, KPNA4, MAP2K1, MAP2K2, MAP2K3, MAPK13, MAPK14, MAPK3, MYD88, MYL5, MYO6, NCKAP1, NFKBIA, PAK1, PFN1, PIK3C2B, PKN1, PLEKHM2, PYCARD, RAB5B, RAF1, RELA, RILP, RRAS, S100A10, SNX33, S…	hsa05132
39	?	Human cytomegalovirus infection	225	67	0.000644083	ADCY6, ADCY9, AKT1, ARHGEF1, BCAR1, CALM3, CASP8, CASP9, CCND1, CDK6, CREB3L2, CREB3L3, CX3CL1, E2F1, EGFR, EIF4EBP1, ELK1, GNA11, GNA12, GNAI2, GNAQ, GNAS, GNB1, GNB2, GNB3, GNB5, GRB2, GSK3B, HLA-A, HLA-B, HLA-C, HLA-F, HLA-G, HRAS, IKBKB, IL1R1, IRF3, ITGAV, ITPR3, JAK1, KRAS, MAP2K1, MAP2K2, MAPK13, MAPK14, MAPK3, NFATC3, NFKBIA, PIK3R1, PLCB3, PPP3CB, PRKACA, PRKCA, PTGER1, PXN, RAF1, RELA, …	hsa05163
40	?	Phosphatidylinositol signaling system	97	34	0.000665183	CALM3, CDIPT, CDS2, DGKD, DGKQ, IMPA2, INPP1, INPP5A, INPP5E, INPPL1, IP6K1, ITPK1, ITPR3, MTMR1, MTMR14, MTMR3, MTMR4, OCRL, PI4K2B, PI4KA, PI4KB, PIK3C2B, PIK3R1, PIP4K2B, PIP4K2C, PIP5K1C, PLCB3, PLCD1, PLCD3, PLCG1, PPIP5K2, PRKCA, PTEN, SYNJ2	hsa04070
41	?	Hepatitis B	162	51	0.000701388	AKT1, ATP6AP1, BAD, CASP8, CASP9, CCNE1, CCNE2, CDK2, CREB3L2, CREB3L3, DDB1, DDB2, E2F1, ELK1, EP300, GRB2, HRAS, IKBKB, IRAK1, IRF3, IRF7, JAK1, KRAS, MAP2K1, MAP2K2, MAP2K3, MAPK13, MAPK14, MAPK3, MAVS, MYD88, NFATC3, NFKBIA, PCNA, PIK3R1, PRKCA, RAF1, RELA, SMAD3, SMAD4, SOS1, STAT3, STAT5A, STAT5B, STAT6, TGFBR2, TICAM1, TLR2, TP53, TRAF3, TYK2	hsa05161
42	?	Tryptophan metabolism	42	18	0.000905156	ACAT2, ALDH1B1, ALDH2, ALDH3A2, ALDH8A1, AOX1, CAT, CYP1A1, DHTKD1, DLD, DLST, ECHS1, EHHADH, GCDH, HAAO, HADHA, MAOA, TDO2	hsa00380
43	?	Base excision repair	33	15	0.00115761	APEX2, LIG1, LIG3, MPG, NTHL1, PARP1, PARP3, PCNA, POLD2, POLD3, POLE, POLE2, POLL, UNG, XRCC1	hsa03410
44	?	Other glycan degradation	18	10	0.00116715	AGA, ENGASE, FUCA1, GBA2, GLB1, HEXB, HEXDC, MAN2B2, MAN2C1, NEU4	hsa00511
45	?	Acute myeloid leukemia	67	25	0.0012066	AKT1, BAD, CCND1, CD14, EIF4EBP1, GRB2, HRAS, IKBKB, JUP, KRAS, MAP2K1, MAP2K2, MAPK3, PIK3R1, RAF1, RARA, RELA, RPS6KB2, SOS1, STAT3, STAT5A, STAT5B, TCF7L1, TCF7L2, ZBTB16	hsa05221
46	?	Citrate cycle (TCA cycle)	30	14	0.00122625	ACO2, DLD, DLST, IDH1, IDH2, IDH3G, MDH2, OGDH, OGDHL, PC, PCK2, PDHB, SUCLA2, SUCLG2	hsa00020
47	?	Fat digestion and absorption	43	18	0.00126049	ABCG5, ACAT2, AGPAT1, AGPAT2, APOA1, APOA4, APOB, DGAT1, DGAT2, GOT2, MOGAT2, MTTP, PLA2G12A, PLA2G12B, PLA2G2A, PLPP1, SCARB1, SLC27A4	hsa04975
48	?	Cholesterol metabolism	50	20	0.0013618	ABCG5, ANGPTL4, APOA1, APOA2, APOA4, APOB, APOC3, APOE, APOH, CYP27A1, LDLRAP1, LIPA, LIPC, NPC2, PCSK9, PLTP, SCARB1, STARD3, TSPO, VAPB	hsa04979
49	?	Pyruvate metabolism	47	19	0.00153628	ACACB, ACAT2, ACSS2, ADH5, ADH6, ALDH1B1, ALDH2, ALDH3A2, DLD, GLO1, GRHPR, HAGH, MDH2, ME1, ME3, PC, PCK2, PDHB, PKM	hsa00620
50	?	Non-small cell lung cancer	72	26	0.00169031	AKT1, BAD, CASP9, CCND1, CDK6, DDB2, E2F1, EGFR, EML4, GRB2, HRAS, KRAS, MAP2K1, MAP2K2, MAPK3, PIK3R1, PLCG1, PRKCA, RAF1, RASSF5, RXRA, SOS1, STAT3, STAT5A, STAT5B, TP53	hsa05223
51	?	Pyrimidine metabolism	58	22	0.00181999	ASMTL, CAD, CANT1, CTPS2, DCK, DCTPP1, DPYS, DTYMK, DUT, ENTPD4, ENTPD5, ENTPD6, HDDC2, NME4, NT5C3B, RRM1, RRM2, TK1, TYMS, UCK1, UCK2, UCKL1	hsa00240
52	?	Ferroptosis	41	17	0.00193472	ACSL1, ATG7, CP, FTL, GSS, LPCAT3, MAP1LC3A, NCOA4, PCBP1, SAT2, SLC11A2, SLC39A14, SLC39A8, SLC40A1, STEAP3, TF, TP53	hsa04216
53	?	Histidine metabolism	22	11	0.00205637	ALDH1B1, ALDH2, ALDH3A2, ALDH3B1, AMDHD1, CNDP1, CNDP2, FTCD, HAL, HNMT, MAOA	hsa00340
54	?	Terpenoid backbone biosynthesis	22	11	0.00205637	ACAT2, FDPS, FNTB, HMGCS2, ICMT, MVD, MVK, PCYOX1, PDSS2, PMVK, RCE1	hsa00900
55	?	Small cell lung cancer	92	31	0.00232133	AKT1, BCL2L1, BIRC3, CASP9, CCND1, CCNE1, CCNE2, CDK2, CDK6, DDB2, E2F1, FN1, IKBKB, ITGA3, ITGAV, LAMA5, LAMB2, LAMB3, LAMC2, NFKBIA, PIK3R1, PTEN, RELA, RXRA, SKP2, TP53, TRAF1, TRAF2, TRAF3, TRAF4, ZBTB17	hsa05222
56	?	Sphingolipid signaling pathway	119	38	0.00241361	AKT1, CERS2, CERS5, CERS6, GNA12, GNAI2, GNAQ, HRAS, KRAS, MAP2K1, MAP2K2, MAP3K5, MAPK13, MAPK14, MAPK3, PIK3R1, PLCB3, PLD2, PPP2R1A, PPP2R2D, PPP2R3A, PPP2R5B, PPP2R5D, PPP2R5E, PRKCA, PRKCZ, PTEN, RAF1, RELA, SGMS1, SGPL1, SMPD1, SMPD2, SPHK2, TNFRSF1A, TP53, TRADD, TRAF2	hsa04071
57	?	Viral life cycle - HIV-1	63	23	0.00259693	BICD2, CHMP6, CPSF7, ELL2, EP300, FURIN, HGS, KAT2A, KAT2B, MAP1S, MLLT1, MX1, NELFB, NELFCD, NELFE, PDCD6IP, PIN1, PSIP1, RANBP2, SERINC3, SUPT5H, VPS4A, XPO1	hsa03250
58	?	Glioma	75	26	0.00326074	AKT1, CALM3, CAMK1, CAMK2D, CAMK2G, CCND1, CDK6, DDB2, E2F1, EGFR, GRB2, HRAS, IGF1, KRAS, MAP2K1, MAP2K2, MAPK3, PIK3R1, PLCG1, PRKCA, PTEN, RAF1, SHC1, SHC2, SOS1, TP53	hsa05214
59	?	EGFR tyrosine kinase inhibitor resistance	79	27	0.00344987	AKT1, AXL, BAD, BCL2L1, EGFR, EIF4EBP1, FGFR3, GAS6, GRB2, GSK3B, HRAS, IGF1, JAK1, KRAS, MAP2K1, MAP2K2, MAPK3, PIK3R1, PLCG1, PRKCA, PTEN, RAF1, RPS6KB2, SHC1, SHC2, SOS1, STAT3	hsa01521
60	?	Autophagy - animal	141	43	0.00347397	AKT1, ATG13, ATG2A, ATG4C, ATG4D, ATG7, BAD, BCL2L1, BECN1, CAMKK2, DAPK1, DAPK3, DEPTOR, EIF2AK4, HRAS, KRAS, LAMP1, MAP1LC3A, MAP2K1, MAP2K2, MAPK3, MLST8, MTMR14, MTMR3, MTMR4, PIK3R1, PIK3R4, PRKACA, PTEN, RAF1, RPS6KB2, RPTOR, RRAGA, RRAGD, RRAS, SMCR8, SNAP29, STK11, TP53INP2, TSC1, ULK1, VAMP8, WIPI2	hsa04140
61	?	Glycerophospholipid metabolism	98	32	0.00348797	AGPAT1, AGPAT2, AGPAT3, CDIPT, CDS2, CHPT1, DGKD, DGKQ, ETNK2, GPAT4, GPD1, GPD1L, LPCAT3, LPGAT1, LPIN2, LYPLA2, MBOAT7, PCYT2, PEMT, PLA1A, PLA2G12A, PLA2G12B, PLA2G15, PLA2G16, PLA2G2A, PLB1, PLD2, PLD3, PLPP1, PNPLA6, PTDSS2, TAZ	hsa00564
62	?	Pancreatic cancer	76	26	0.00400311	AKT1, BAD, BCL2L1, CASP9, CCND1, CDK6, DDB2, E2F1, EGFR, IKBKB, JAK1, KRAS, MAP2K1, MAPK3, PIK3R1, PLD2, RAF1, RALBP1, RALGDS, RELA, RPS6KB2, SMAD3, SMAD4, STAT3, TGFBR2, TP53	hsa05212
63	?	Alcoholic liver disease	142	43	0.004011	ACACB, ACADM, ACADVL, ACOX1, ACOX3, ADH5, ADH6, AKT1, ALDH1B1, ALDH2, ALDH3A2, C3, C5, CAMKK2, CASP8, CCND1, CD14, CYP2E1, GSK3B, IKBKB, IL17RA, IRAK1, IRF3, LBP, LPIN2, MAP2K3, MAP3K14, MAP3K5, MAPK13, MAPK14, MLYCD, MYD88, NFKBIA, PPARA, PRKAB1, RELA, SREBF1, TCF7L1, TCF7L2, TICAM1, TNFRSF1A, TRADD, TRAF3	hsa04936
64	?	Thermogenesis	232	65	0.00404182	ACSL1, ACTG1, ADCY6, ADCY9, ARID1A, ATP5A1, ATP5D, ATP5G3, ATP5J, C17orf89, COA3, COX18, COX5A, CPT2, CREB3L2, CREB3L3, CYC1, GNAS, GRB2, HRAS, KDM1A, KDM3B, KLB, KRAS, MAP2K3, MAP3K5, MAPK13, MAPK14, MGLL, MLST8, MT-ND3, MT-ND4, NDUFA3, NDUFA4, NDUFAF3, NDUFB1, NDUFB10, NDUFB5, NDUFC1, NDUFS1, NDUFS2, NDUFS4, NDUFS7, NDUFS8, NDUFV1, NPPA, PNPLA2, PPARG, PRKAB1, PRKACA, RPS6KA1, RPS6KA2, RPS6KB2,…	hsa04714
65	?	Influenza A	171	50	0.00444471	ACTG1, ADAR, AKT1, CASP1, CASP8, CASP9, CCND3, CDK6, CXCL10, EIF2AK2, EP300, FDPS, HNRNPUL1, ICAM1, IFNGR2, IKBKB, IL18, IRF3, IRF7, JAK1, MAP2K1, MAP2K2, MAPK3, MAVS, MX1, MYD88, NFKBIA, NFKBIB, NLRX1, NUP98, OAS1, OAS3, PIK3R1, PLG, PRKCA, PYCARD, RAB11A, RAF1, RELA, SLC25A4, TICAM1, TMPRSS2, TNFRSF1A, TNFSF10, TPSAB1, TRADD, TRAF3, TRIM25, TYK2, XPO1	hsa05164
66	?	Thyroid cancer	37	15	0.00454074	CCND1, CDH1, DDB2, HRAS, KRAS, MAP2K1, MAP2K2, MAPK3, NCOA4, PAX8, PPARG, RXRA, TCF7L1, TCF7L2, TP53	hsa05216
67	?	Vitamin digestion and absorption	24	11	0.00484053	APOA1, APOA4, APOB, BTD, MMACHC, PLB1, SCARB1, SLC19A1, SLC19A3, SLC46A1, SLC5A6	hsa04977
68	?	Focal adhesion	201	57	0.00517548	ACTG1, ACTN1, ACTN4, AKT1, ARHGAP35, ARHGAP5, BAD, BCAR1, BIRC3, CAV1, CAV2, CCND1, CCND3, DIAPH1, EGFR, ELK1, FLNA, FLNB, FN1, GRB2, GSK3B, HRAS, IGF1, ILK, ITGA3, ITGA5, ITGA7, ITGAV, ITGB5, ITGB7, LAMA5, LAMB2, LAMB3, LAMC2, MAP2K1, MAPK3, MYL5, MYLK2, PAK1, PAK4, PIK3R1, PIP5K1C, PPP1CA, PPP1R12C, PRKCA, PTEN, PXN, RAF1, RAPGEF1, SHC1, SHC2, SOS1, TLN1, TLN2, VASP, VAV2, ZYX	hsa04510
69	?	mTOR signaling pathway	156	46	0.00521885	AKT1, ATP6V1A, DEPTOR, DVL1, DVL2, DVL3, EIF4EBP1, FZD5, FZD6, GATSL2, GRB2, GSK3B, HRAS, IGF1, IKBKB, INSR, KRAS, LAMTOR1, LPIN2, LRP5, LRP6, MAP2K1, MAP2K2, MAPK3, MIOS, MLST8, NPRL3, PIK3R1, PRKCA, PTEN, RAF1, RPS6KA1, RPS6KA2, RPS6KB2, RPTOR, RRAGA, RRAGD, SKP2, SOS1, STK11, TELO2, TNFRSF1A, TSC1, ULK1, WDR59, WNT7B	hsa04150
70	?	ErbB signaling pathway	85	28	0.00528154	ABL1, AKT1, BAD, CAMK2D, CAMK2G, CBL, EGFR, EIF4EBP1, ELK1, GRB2, GSK3B, HRAS, KRAS, MAP2K1, MAP2K2, MAPK3, PAK1, PAK4, PIK3R1, PLCG1, PRKCA, RAF1, RPS6KB2, SHC1, SHC2, SOS1, STAT5A, STAT5B	hsa04012
71	?	Prolactin signaling pathway	70	24	0.00539617	AKT1, CCND1, CISH, GRB2, GSK3B, HRAS, IRF1, KRAS, MAP2K1, MAP2K2, MAPK13, MAPK14, MAPK3, PIK3R1, RAF1, RELA, SHC1, SHC2, SLC2A2, SOS1, STAT3, STAT5A, STAT5B, TNFSF11	hsa04917
72	?	Galactose metabolism	31	13	0.00574128	B4GALT1, B4GALT2, G6PC3, GAA, GALE, GALK1, GALM, GLB1, HK1, PFKL, PFKM, PGM1, PGM2	hsa00052
73	?	Yersinia infection	137	41	0.00611665	ACTG1, AKT1, ARHGEF1, ARHGEF28, BAIAP2, BCAR1, CASP1, ELMO1, ELMO2, FN1, GNAQ, GSK3B, IKBKB, IL18, IRAK1, IRF3, ITGA5, MAP2K1, MAP2K2, MAP2K3, MAPK13, MAPK14, MAPK3, MYD88, NFATC3, NFKBIA, PIK3R1, PIP5K1C, PKN1, PKN2, PLCG1, PXN, PYCARD, RELA, RPS6KA1, RPS6KA2, TICAM1, TRAF2, VAV2, WASF2, WIPF2	hsa05135
74	?	Colorectal cancer	86	28	0.006324	AKT1, APPL1, AXIN1, BAD, CASP9, CCND1, DDB2, EGFR, GRB2, GSK3B, HRAS, KRAS, MAP2K1, MAP2K2, MAPK3, MSH2, MSH6, PIK3R1, RAF1, RALGDS, RPS6KB2, SMAD3, SMAD4, SOS1, TCF7L1, TCF7L2, TGFBR2, TP53	hsa05210
75	?	Pathways in cancer	531	133	0.00639075	ABL1, ADCY6, ADCY9, AGT, AKT1, APPL1, AR, ARHGEF1, ARNT, AXIN1, BAD, BCL2L1, BCR, BIRC3, CALM3, CAMK2D, CAMK2G, CASP8, CASP9, CBL, CCND1, CCND3, CCNE1, CCNE2, CDH1, CDK2, CDK6, CTBP1, DAPK1, DAPK3, DDB2, DVL1, DVL2, DVL3, E2F1, EGFR, ELK1, EML4, EP300, EPAS1, F2, FGFR3, FGFR4, FN1, FRAT2, FZD5, FZD6, GNA11, GNA12, GNAI2, GNAQ, GNAS, GNB1, GNB2, GNB3, GNB5, GRB2, GSK3B, GSTA4, HRAS, IFNGR2, IGF1, …	hsa05200
76	?	Mitophagy - animal	72	24	0.00799669	BCL2L1, BCL2L13, BECN1, CITED2, CSNK2A2, E2F1, FIS1, FUNDC1, HRAS, KRAS, MAP1LC3A, MFN2, MITF, OPTN, PINK1, RELA, RHOT2, RRAS, TBC1D17, TFE3, TFEB, TP53, ULK1, USP30	hsa04137
77	?	Growth hormone synthesis, secretion and action	119	36	0.00815232	ADCY6, ADCY9, AKT1, BCAR1, CREB3L2, CREB3L3, EP300, GNA11, GNAI2, GNAQ, GNAS, GRB2, GSK3B, HRAS, IGF1, IGFBP3, ITPR3, KRAS, MAP2K1, MAP2K2, MAP2K3, MAPK13, MAPK14, MAPK3, PIK3R1, PLCB3, PLCG1, PRKACA, PRKCA, RAF1, SHC1, SHC2, SOS1, STAT3, STAT5A, STAT5B	hsa04935
78	?	Chemical carcinogenesis - reactive oxygen species	223	61	0.0091248	ABL1, AKR1C3, AKR1C4, AKT1, ARNT, ATP5A1, ATP5D, ATP5G3, ATP5J, BAD, CAT, COX5A, CYC1, CYP1A1, CYP2E1, EGFR, EPHX1, EPHX2, GRB2, GSTA4, HRAS, IKBKB, KRAS, MAP2K1, MAP2K2, MAP3K14, MAP3K5, MAPK13, MAPK14, MAPK3, MGST1, MGST2, MGST3, MT-ND3, MT-ND4, NDUFA3, NDUFA4, NDUFB1, NDUFB10, NDUFB5, NDUFC1, NDUFS1, NDUFS2, NDUFS4, NDUFS7, NDUFS8, NDUFV1, NFKBIA, NQO1, PIK3R1, PLD2, PRKD2, PTEN, PTPRJ, RAF1, …	hsa05208
79	?	Epstein-Barr virus infection	202	56	0.00913964	ADRM1, AKT1, CASP8, CASP9, CCND1, CCND3, CCNE1, CCNE2, CD40, CDK2, CDK6, CXCL10, DDB2, E2F1, EIF2AK2, HLA-A, HLA-B, HLA-C, HLA-F, HLA-G, ICAM1, IKBKB, IRAK1, IRF3, IRF7, ISG15, JAK1, MAP2K3, MAP3K14, MAPK13, MAPK14, MAVS, MYD88, NFKB2, NFKBIA, NFKBIB, NFKBIE, OAS1, OAS3, PIK3R1, PSMD1, PSMD3, RELA, RELB, SAP30, SAP30L, SKP2, STAT3, TAP1, TAPBP, TLR2, TP53, TRADD, TRAF2, TRAF3, TYK2	hsa05169
80	?	NF-kappa B signaling pathway	104	32	0.00933767	BCL2L1, BIRC3, CARD10, CD14, CD40, CSNK2A2, ERC1, ICAM1, IKBKB, IL1R1, IRAK1, LBP, LTB, LTBR, MAP3K14, MYD88, NFKB2, NFKBIA, PARP1, PIAS4, PIDD1, PLCG1, RELA, RELB, TICAM1, TNFRSF1A, TNFSF11, TRADD, TRAF1, TRAF2, TRAF3, TRIM25	hsa04064
81	?	AMPK signaling pathway	120	36	0.00939097	ACACB, AKT1, CAMKK2, CCND1, CREB3L2, CREB3L3, CRTC2, EEF2, EEF2K, EIF4EBP1, FBP1, G6PC3, GYS1, HNF4A, IGF1, INSR, MLYCD, PCK2, PFKL, PFKM, PIK3R1, PPARG, PPP2R1A, PPP2R2D, PPP2R3A, PPP2R5B, PPP2R5D, PPP2R5E, PRKAB1, RAB14, RPS6KB2, RPTOR, SREBF1, STK11, TSC1, ULK1	hsa04152
82	?	Bacterial invasion of epithelial cells	77	25	0.00992223	ACTG1, ARHGAP10, ARHGEF26, BCAR1, CAV1, CAV2, CBL, CDH1, CLTB, DNM2, ELMO1, ELMO2, FN1, ILK, ITGA5, MAD2L2, PIK3R1, PXN, SEPT11, SEPT6, SEPT8, SEPT9, SHC1, SHC2, WASF2	hsa05100
83	?	Arginine and proline metabolism	51	18	0.010777	AGMAT, ALDH1B1, ALDH2, ALDH3A2, ALDH4A1, CKB, CNDP1, CNDP2, GAMT, GATM, GOT2, L3HYPDH, MAOA, PRODH2, PYCR1, PYCRL, SAT2, SMOX	hsa00330
84	?	Shigellosis	247	66	0.0119171	ACTG1, ACTN1, ACTN4, AKT1, BCAR1, BCL2L1, BECN1, C3, CAPN1, CAPNS1, CASP1, CD14, CYTH1, DIAPH1, EGFR, ELMO1, ELMO2, FNBP1, GSK3B, HK1, IKBKB, IL18, IL1R1, ILK, IRF3, ITGA5, ITPR3, MAP1LC3A, MAPK13, MAPK14, MAPK3, MYD88, MYL5, NFKBIA, NFKBIB, PFN1, PIK3R1, PIK3R4, PLCB3, PLCD1, PLCD3, PLCG1, PXN, PYCARD, RBCK1, RELA, RPS6KB2, RPTOR, RRAGA, RRAGD, SEPT11, SEPT6, SEPT8, SEPT9, SHARPIN, TECPR1, TLN1,…	hsa05131
85	?	Sulfur relay system	8	5	0.0119278	CTU2, MOCS2, MPST, NFS1, URM1	hsa04122
86	?	VEGF signaling pathway	59	20	0.012093	AKT1, BAD, CASP9, HRAS, KRAS, MAP2K1, MAP2K2, MAPK13, MAPK14, MAPK3, MAPKAPK2, MAPKAPK3, PIK3R1, PLCG1, PPP3CB, PRKCA, PXN, RAF1, SHC2, SPHK2	hsa04370
87	?	Endocrine resistance	98	30	0.0124986	ADCY6, ADCY9, AKT1, BAD, BIK, CARM1, CCND1, E2F1, EGFR, GNAS, GRB2, HRAS, IGF1, KRAS, MAP2K1, MAP2K2, MAPK13, MAPK14, MAPK3, NCOA3, NCOR1, NOTCH2, PIK3R1, PRKACA, RAF1, RPS6KB2, SHC1, SHC2, SOS1, TP53	hsa01522
88	?	Glycolysis / Gluconeogenesis	67	22	0.013061	ACSS2, ADH5, ADH6, ADPGK, ALDH1B1, ALDH2, ALDH3A2, ALDH3B1, DLD, ENO1, FBP1, G6PC3, GALM, HK1, PCK2, PDHB, PFKL, PFKM, PGM1, PGM2, PKM, TPI1	hsa00010
89	?	Primary bile acid biosynthesis	17	8	0.013176	ACOX2, AKR1C4, BAAT, CYP27A1, CYP8B1, HSD3B7, SCP2, SLC27A5	hsa00120
90	?	Biosynthesis of amino acids	75	24	0.0137359	ACO2, ASS1, BCAT2, CPS1, ENO1, GOT2, GPT, GPT2, IDH1, IDH2, IDH3G, MAT1A, MTR, PC, PFKL, PFKM, PHGDH, PKM, PRPS2, PYCR1, PYCRL, SHMT1, TKT, TPI1	hsa01230
91	?	Kaposi sarcoma-associated herpesvirus infection	194	53	0.0147333	AKT1, BECN1, C3, CALM3, CASP8, CASP9, CCND1, CDK6, E2F1, EIF2AK2, EP300, GNB1, GNB2, GNB3, GNB5, GSK3B, HLA-A, HLA-B, HLA-C, HLA-F, HLA-G, HRAS, ICAM1, IKBKB, IRF3, IRF7, ITPR3, JAK1, KRAS, MAP1LC3A, MAP2K1, MAP2K2, MAPK13, MAPK14, MAPK3, MAPKAPK2, NFATC3, NFKBIA, PIK3R1, PLCG1, PPP3CB, RAF1, RELA, STAT3, TCF7L1, TCF7L2, TICAM1, TNFRSF1A, TP53, TRADD, TRAF2, TRAF3, TYK2	hsa05167
92	?	Biosynthesis of cofactors	153	43	0.0162347	ADSSL1, AK1, AK4, AK8, ALAD, ALDH1B1, ALDH2, ALDH3A2, BCAT2, CAD, COASY, COQ3, COQ6, CTPS2, DLD, EARS2, FECH, FLAD1, FPGS, GGCX, GPHN, GSS, GUSB, HAAO, MAT1A, MOCS1, MOCS2, MTHFD1, NADK, NADK2, NADSYN1, NAPRT, NFS1, NME4, NQO1, PANK1, PANK3, PDXK, QPRT, SHMT1, TDO2, UROS, VKORC1L1	hsa01240
93	?	TNF signaling pathway	112	33	0.0164565	AKT1, BAG4, BCL3, BIRC3, CASP8, CREB3L2, CREB3L3, CSF1, CX3CL1, CXCL10, DAB2IP, ICAM1, IKBKB, IL15, IRF1, MAP2K1, MAP2K3, MAP3K14, MAP3K5, MAPK13, MAPK14, MAPK3, MMP14, NFKBIA, PIK3R1, RELA, RPS6KA4, TNFRSF1A, TNFRSF1B, TRADD, TRAF1, TRAF2, TRAF3	hsa04668
94	?	Gap junction	88	27	0.0166942	ADCY6, ADCY9, CSNK1D, EGFR, GNA11, GNAI2, GNAQ, GNAS, GRB2, HRAS, ITPR3, KRAS, MAP2K1, MAP2K2, MAP2K5, MAPK3, MAPK7, PLCB3, PRKACA, PRKCA, RAF1, SOS1, TUBA1B, TUBA1C, TUBB, TUBB2A, TUBB6	hsa04540
95	?	Pantothenate and CoA biosynthesis	21	9	0.0175424	ALDH1B1, ALDH2, ALDH3A2, BCAT2, COASY, DPYS, PANK1, PANK3, VNN1	hsa00770
96	?	Butanoate metabolism	28	11	0.0185449	AACS, ABAT, ACADS, ACAT2, ACSM5, ALDH5A1, ECHS1, EHHADH, HADHA, HMGCL, HMGCS2	hsa00650
97	?	p53 signaling pathway	73	23	0.0189017	BCL2L1, CASP8, CASP9, CCND1, CCND3, CCNE1, CCNE2, CD82, CDK2, CDK6, CHEK1, DDB2, IGF1, IGFBP3, PERP, PIDD1, PTEN, RRM2, SHISA5, SIVA1, STEAP3, TP53, ZMAT3	hsa04115
98	?	Melanogenesis	101	30	0.0192212	ADCY6, ADCY9, CALM3, CAMK2D, CAMK2G, CREB3L2, CREB3L3, DVL1, DVL2, DVL3, EP300, FZD5, FZD6, GNAI2, GNAQ, GNAS, GSK3B, HRAS, KRAS, MAP2K1, MAP2K2, MAPK3, MITF, PLCB3, PRKACA, PRKCA, RAF1, TCF7L1, TCF7L2, WNT7B	hsa04916
99	?	GnRH signaling pathway	93	28	0.019369	ADCY6, ADCY9, CALM3, CAMK2D, CAMK2G, EGFR, ELK1, GNA11, GNAQ, GNAS, GRB2, HRAS, ITPR3, KRAS, MAP2K1, MAP2K2, MAP2K3, MAPK13, MAPK14, MAPK3, MAPK7, MMP14, PLCB3, PLD2, PRKACA, PRKCA, RAF1, SOS1	hsa04912
100	?	Cushing syndrome	155	43	0.0202502	ADCY6, ADCY9, AGT, AIP, ARNT, ASH2L, AXIN1, CAMK2D, CAMK2G, CCND1, CCNE1, CCNE2, CDK2, CDK6, CREB3L2, CREB3L3, CYP21A2, DVL1, DVL2, DVL3, E2F1, EGFR, FZD5, FZD6, GNA11, GNAI2, GNAQ, GNAS, GSK3B, ITPR3, KMT2D, MAP2K1, MAP2K2, MAPK3, MEN1, ORAI1, PLCB3, PRKACA, SCARB1, TCF7L1, TCF7L2, WDR5, WNT7B	hsa04934
101	?	Central carbon metabolism in cancer	70	22	0.0219971	AKT1, EGFR, FGFR3, HK1, HRAS, IDH1, IDH2, KRAS, MAP2K1, MAP2K2, MAPK3, PDHB, PFKL, PFKM, PIK3R1, PKM, PTEN, RAF1, SIRT3, SIRT6, SLC2A2, TP53	hsa05230
102	?	FoxO signaling pathway	131	37	0.0226819	AKT1, BCL6, CAT, CCND1, CDK2, EGFR, EP300, FBXO25, G6PC3, GRB2, HOMER2, HRAS, IGF1, IKBKB, INSR, KRAS, MAP2K1, MAP2K2, MAPK13, MAPK14, MAPK3, NLK, PCK2, PIK3R1, PRKAB1, PTEN, RAF1, RBL2, SGK2, SKP2, SMAD3, SMAD4, SOS1, STAT3, STK11, TGFBR2, TNFSF10	hsa04068
103	?	Nicotinate and nicotinamide metabolism	36	13	0.0231451	AOX1, CD38, NADK, NADK2, NADSYN1, NAPRT, NMRK1, NNMT, NUDT12, QPRT, SIRT2, SIRT3, SIRT6	hsa00760
104	?	Human immunodeficiency virus 1 infection	212	56	0.0241812	AKT1, AP1B1, AP1M1, BAD, BCL2L1, CALM3, CASP8, CASP9, CHEK1, CUL4B, DDB1, GNA11, GNAI2, GNAQ, GNB1, GNB2, GNB3, GNB5, HLA-A, HLA-B, HLA-C, HLA-F, HLA-G, HRAS, IKBKB, IRAK1, IRF3, ITPR3, KRAS, LIMK2, MAP2K1, MAP2K2, MAP2K3, MAPK13, MAPK14, MAPK3, MYD88, NFATC3, NFKBIA, PAK1, PAK4, PIK3R1, PLCG1, PPP3CB, PRKCA, PXN, RAF1, RELA, RPS6KB2, TAP1, TAPBP, TLR2, TNFRSF1A, TNFRSF1B, TRADD, TRAF2	hsa05170
105	?	Glucagon signaling pathway	107	31	0.0248154	ACACB, AKT1, CALM3, CAMK2D, CAMK2G, CREB3L2, CREB3L3, CRTC2, EP300, FBP1, G6PC3, GNAQ, GNAS, GYS1, ITPR3, PCK2, PDHB, PFKL, PFKM, PHKA2, PKM, PLCB3, PPARA, PPP3CB, PPP4C, PRKAB1, PRKACA, PYGB, PYGL, SIK2, SLC2A2	hsa04922
106	?	Gastric cancer	149	41	0.0261528	AKT1, AXIN1, CCND1, CCNE1, CCNE2, CDH1, CDK2, DDB2, DVL1, DVL2, DVL3, E2F1, EGFR, FRAT2, FZD5, FZD6, GRB2, GSK3B, HRAS, JUP, KRAS, LRP5, LRP6, MAP2K1, MAP2K2, MAPK3, MUC2, PIK3R1, RAF1, RPS6KB2, RXRA, SHC1, SHC2, SMAD3, SMAD4, SOS1, TCF7L1, TCF7L2, TGFBR2, TP53, WNT7B	hsa05226
107	?	2-Oxocarboxylic acid metabolism	19	8	0.0277226	ACO2, BCAT2, GOT2, GPT, GPT2, IDH1, IDH2, IDH3G	hsa01210
108	?	Alanine, aspartate and glutamate metabolism	37	13	0.0291267	ABAT, ADSSL1, AGXT, ALDH4A1, ALDH5A1, ASRGL1, ASS1, CAD, CPS1, GOT2, GPT, GPT2, NIT2	hsa00250
109	?	Pathogenic Escherichia coli infection	197	52	0.0293813	ABL1, ACTG1, ARHGEF1, BAIAP2, BAIAP2L1, CASP1, CASP8, CASP9, CLDN1, CLDN14, CLDN3, CLDN4, CYFIP1, CYFIP2, CYTH1, F2, GNA12, IKBKB, IL18, IL1R1, IRAK1, MAPK13, MAPK14, MAPK3, MYD88, MYH10, MYH9, MYO1C, MYO1E, MYO5C, MYO6, NCKAP1, NFKBIA, NFKBIB, PAK1, PTPN6, PYCARD, RELA, SEC24C, SLC9A3R1, TNFRSF1A, TNFSF10, TRADD, TRAF2, TUBA1B, TUBA1C, TUBB, TUBB2A, TUBB6, WASF2, WASF3, WIPF2	hsa05130
110	?	Rap1 signaling pathway	210	55	0.029592	ACTG1, ADCY6, ADCY9, AKT1, APBB1IP, BCAR1, CALM3, CDH1, CSF1, CTNND1, DOCK4, EGFR, EVL, FARP2, FGFR3, FGFR4, GNAI2, GNAQ, GNAS, HRAS, IGF1, INSR, KRAS, MAGI1, MAGI3, MAP2K1, MAP2K2, MAP2K3, MAPK13, MAPK14, MAPK3, PARD3, PARD6A, PFN1, PIK3R1, PLCB3, PLCG1, PRKCA, PRKCZ, PRKD2, RAF1, RALGDS, RAP1GAP, RAPGEF1, RAPGEF2, RASSF5, RGS14, RRAS, SIPA1, SIPA1L3, TIAM1, TLN1, TLN2, VASP, VAV2	hsa04015
111	?	Bladder cancer	41	14	0.0308057	CCND1, CDH1, DAPK1, DAPK3, E2F1, EGFR, FGFR3, HRAS, KRAS, MAP2K1, MAP2K2, MAPK3, RAF1, TP53	hsa05219
112	?	Lipid and atherosclerosis	215	56	0.0313555	AKT1, APOA1, APOA4, APOB, ARHGEF1, ATF6, BAD, BCL2L1, CALM3, CAMK2D, CAMK2G, CASP1, CASP6, CASP8, CASP9, CD14, CD40, CYP1A1, CYP2J2, GSK3B, HRAS, ICAM1, IKBKB, IL18, IRAK1, IRF3, IRF7, KRAS, LBP, MAP2K3, MAP3K5, MAPK13, MAPK14, MAPK3, MYD88, NFATC3, NFKBIA, PIK3R1, PLCB3, PLCG1, PPARG, PPP3CB, PRKCA, PYCARD, RELA, RXRA, STAT3, TICAM1, TLR2, TNFRSF1A, TNFSF10, TP53, TRAF2, TRAF3, VAV2, VLDLR	hsa05417
113	?	Pentose phosphate pathway	30	11	0.0315896	DERA, FBP1, GLYCTK, H6PD, PFKL, PFKM, PGLS, PGM1, PGM2, PRPS2, TKT	hsa00030
114	?	Antifolate resistance	30	11	0.0315896	ABCC2, ABCC3, ABCG2, ATIC, FPGS, IKBKB, RELA, SHMT1, SLC19A1, SLC46A1, TYMS	hsa01523
115	?	Sphingolipid metabolism	53	17	0.0339074	CERK, CERS2, CERS5, CERS6, GAL3ST1, GBA2, GLB1, HEXB, KDSR, NEU4, PLPP1, PSAP, SGMS1, SGPL1, SMPD1, SMPD2, SPHK2	hsa00600
116	?	Longevity regulating pathway	89	26	0.0340711	ADCY6, ADCY9, AKT1, APPL1, ATG13, CAMKK2, CAT, CREB3L2, CREB3L3, EHMT2, EIF4EBP1, HRAS, IGF1, INSR, KRAS, PIK3R1, PPARG, PRKAB1, PRKACA, RELA, RPS6KB2, RPTOR, STK11, TP53, TSC1, ULK1	hsa04211
117	?	Measles	139	38	0.034493	ADAR, AKT1, BAD, BCL2L1, CASP8, CASP9, CCND1, CCND3, CCNE1, CCNE2, CDK2, CDK6, CSNK2A2, EIF2AK2, EIF2AK4, GSK3B, IKBKB, IRAK1, IRF3, IRF7, JAK1, MAVS, MX1, MYD88, NFKBIA, NFKBIB, OAS1, OAS3, PIK3R1, RELA, STAT3, STAT5A, STAT5B, TLR2, TP53, TRADD, TRAF3, TYK2	hsa05162
118	?	Tight junction	169	45	0.0353223	ACTG1, ACTN1, ACTN4, AMOTL1, AMOTL2, ARHGAP17, ARHGEF18, CCND1, CGN, CGNL1, CLDN1, CLDN14, CLDN3, CLDN4, CRB3, EPB41L4B, LLGL1, LLGL2, MAGI1, MAP3K5, MPDZ, MYH10, MYH9, MYL6B, NF2, PARD3, PARD6A, PCNA, PPP2R1A, PPP2R2D, PRKAB1, PRKACA, PRKCZ, RAPGEF2, SCRIB, SLC9A3R1, STK11, SYMPK, SYNPO, TIAM1, TJAP1, TJP3, TUBA1B, TUBA1C, VASP	hsa04530
119	?	Biosynthesis of unsaturated fatty acids	27	10	0.0369525	ACAA1, ACOT4, ACOT7, ACOX1, ACOX3, BAAT, ELOVL1, ELOVL2, FADS2, SCP2	hsa01040
120	?	Choline metabolism in cancer	98	28	0.0376829	AKT1, CHPT1, DGKD, DGKQ, EGFR, EIF4EBP1, GRB2, HRAS, KRAS, MAP2K1, MAP2K2, MAPK3, PIK3R1, PIP5K1C, PLCG1, PLD2, PLPP1, PRKCA, RAF1, RALGDS, RPS6KB2, SLC22A3, SLC22A5, SLC44A1, SOS1, TSC1, WASF2, WASF3	hsa05231
121	?	N-Glycan biosynthesis	50	16	0.0397036	ALG12, ALG6, B4GALT1, B4GALT2, DOLK, DOLPP1, DPM3, GANAB, MAN1A1, MAN1B1, MAN2A2, MGAT1, MGAT4B, MGAT5, MOGS, ST6GAL1	hsa00510
122	?	Proteoglycans in cancer	205	53	0.0402748	ACTG1, AKT1, ARHGEF1, CAMK2D, CAMK2G, CAV1, CAV2, CBL, CCND1, EGFR, ELK1, FLNA, FLNB, FN1, FZD5, FZD6, GPC1, GRB2, HRAS, IGF1, IHH, ITGA5, ITGAV, ITGB5, ITPR3, KRAS, MAP2K1, MAP2K2, MAPK13, MAPK14, MAPK3, PAK1, PIK3R1, PLCG1, PPP1CA, PPP1R12C, PRKACA, PRKCA, PTPN6, PXN, RAF1, RPS6KB2, RRAS, SDC1, SDC2, SMO, SOS1, STAT3, TIAM1, TLR2, TP53, VAV2, WNT7B	hsa05205
123	?	Breast cancer	147	39	0.0499083	AKT1, AXIN1, CCND1, CDK6, DDB2, DVL1, DVL2, DVL3, E2F1, EGFR, FRAT2, FZD5, FZD6, GRB2, GSK3B, HRAS, IGF1, KRAS, LRP5, LRP6, MAP2K1, MAP2K2, MAPK3, NCOA1, NCOA3, NFKB2, NOTCH2, PIK3R1, PTEN, RAF1, RPS6KB2, SHC1, SHC2, SOS1, TCF7L1, TCF7L2, TNFSF11, TP53, WNT7B	hsa05224

## Sheet: 8h non-steatotic control down
Go Simple DEVEA
		Pathway	N	DEG	p-value	genes	url
1	?	Protein processing in endoplasmic reticulum	171	33	7.13897e-13	BAG1, BCAP31, CANX, DDIT3, DERL2, DNAJA1, DNAJB1, ERO1B, HERPUD1, HSP90AA1, HSP90AB1, HSP90B1, HSPA1A, HSPA1B, HSPA5, HSPH1, PDIA3, PDIA6, PPP1R15A, SAR1A, SEC13, SEC61G, SKP1, SSR2, SSR3, STT3A, UBE2D1, UBE2D2, UBE2G1, UBXN4, UBXN8, VIMP, YOD1	hsa04141
2	?	Spliceosome	147	30	1.8361e-12	ALYREF, BUD31, CCDC12, CDC5L, DHX15, EIF4A3, FUS, HNRNPA3, HSPA1A, HSPA1B, MAGOH, PHF5A, PPIH, PRPF38A, RBM22, RP9, SF3A3, SF3B6, SNRPA1, SNRPB2, SNRPD2, SNU13, SNW1, SRSF2, SRSF5, SYF2, THOC1, TRA2A, TRA2B, ZMAT2	hsa03040
3	?	Ribosome biogenesis in eukaryotes	109	22	2.27801e-09	AK6, BMS1, DKC1, EFL1, GAR1, GNL2, GNL3, IMP3, MPHOSPH10, NHP2, NOP56, NOP58, NXF1, NXT1, NXT2, RCL1, RIOK2, SNU13, UTP14A, UTP18, UTP6, WDR43	hsa03008
4	?	Protein export	23	9	3.32295e-07	HSPA5, SEC11A, SEC11C, SEC61G, SRP14, SRP19, SRP54, SRP72, SRPRB	hsa03060
5	?	Ribosome	158	22	2.18353e-06	MRPL18, MRPL21, MRPL36, MRPS11, MRPS21, RPL14, RPL18, RPL23, RPL27A, RPL28, RPL3, RPL31, RPL35A, RPL37, RPL37A, RPL38, RPL4, RPLP2, RPS21, RPS28, RPS29, RSL24D1	hsa03010
6	?	Legionellosis	57	11	3.91701e-05	CASP3, CLK1, CXCL1, CXCL2, CXCL3, CXCL8, EEF1A1, HSPA1A, HSPA1B, RAB1A, SAR1A	hsa05134
7	?	Epithelial cell signaling in Helicobacter pylori infection	70	12	6.00949e-05	ADAM17, ATP6V0B, ATP6V1D, ATP6V1F, ATP6V1G1, CASP3, CXCL1, CXCL2, CXCL3, CXCL8, HBEGF, JUN	hsa05120
8	?	IL-17 signaling pathway	94	14	7.46737e-05	CASP3, CCL20, CXCL1, CXCL2, CXCL3, CXCL8, FOS, HSP90AA1, HSP90AB1, HSP90B1, JUN, MMP1, MMP3, TNFAIP3	hsa04657
9	?	Coronavirus disease - COVID-19	232	24	0.000121684	ADAM17, CXCL8, FOS, HBEGF, JUN, MMP1, MMP3, RPL14, RPL18, RPL23, RPL27A, RPL28, RPL3, RPL31, RPL35A, RPL37, RPL37A, RPL38, RPL4, RPLP2, RPS21, RPS28, RPS29, RSL24D1	hsa05171
10	?	Basal transcription factors	45	9	0.000148843	CDK7, GTF2A2, GTF2B, GTF2H3, TAF12, TAF13, TAF7, TBP, TBPL1	hsa03022
11	?	Rheumatoid arthritis	93	13	0.000257926	ATP6V0B, ATP6V1D, ATP6V1F, ATP6V1G1, CCL20, CXCL1, CXCL2, CXCL3, CXCL8, FOS, JUN, MMP1, MMP3	hsa05323
12	?	Nucleocytoplasmic transport	108	14	0.000337058	ALYREF, EEF1A1, EIF4A3, MAGOH, NUP50, NXF1, NXT1, NXT2, PNN, RAE1, RNPS1, SAP18, SEC13, THOC1	hsa03013
13	?	Ferroptosis	41	8	0.000415248	FTH1, GCLC, HMOX1, MAP1LC3B, PRNP, SAT1, SLC3A2, SLC7A11	hsa04216
14	?	NOD-like receptor signaling pathway	184	19	0.000628759	ATG12, CASP4, CXCL1, CXCL2, CXCL3, CXCL8, GABARAPL1, GABARAPL2, HSP90AA1, HSP90AB1, JUN, MAP1LC3B, NEK7, PANX1, RHOA, RIPK2, TNFAIP3, TXN, TXNIP	hsa04621
15	?	Viral carcinogenesis	204	20	0.000883891	CASP3, DDX3X, GTF2A2, GTF2B, GTF2H3, HIST1H2BC, HIST1H2BD, HIST1H2BF, HIST1H2BG, HIST1H2BH, HIST1H4C, HIST2H2BE, JUN, RASA2, RHOA, SNW1, SRF, TBP, TBPL1, YWHAG	hsa05203
16	?	mRNA surveillance pathway	97	12	0.00134287	ALYREF, CSTF3, EIF4A3, FUS, MAGOH, NXF1, NXT1, NXT2, PABPC1, PNN, RNPS1, SAP18	hsa03015
17	?	Spinocerebellar ataxia	143	15	0.00196347	ATG101, GTF2B, NOP56, NRBF2, PPIF, PSMA7, PSMB4, PSMB7, PSMD8, RELN, SHFM1, SLC25A6, TBP, TBPL1, WIPI1	hsa05017
18	?	Arginine biosynthesis	22	5	0.00255543	ARG1, ARG2, GLS, GLUL, NOS2	hsa00220
19	?	Autophagy - other	32	6	0.0027302	ATG101, ATG12, GABARAPL1, GABARAPL2, IGBP1, WIPI1	hsa04136
20	?	Lipid and atherosclerosis	215	19	0.00388278	CASP3, CXCL1, CXCL2, CXCL3, CXCL8, DDIT3, FOS, HSP90AA1, HSP90AB1, HSP90B1, HSPA1A, HSPA1B, HSPA5, JUN, LDLR, MMP1, MMP3, PPP3CC, RHOA	hsa05417
21	?	Amyotrophic lateral sclerosis	364	28	0.00396137	ALYREF, ATG101, CASP3, DDIT3, FUS, HNRNPA2B1, HNRNPA3, HSPA5, MAP1LC3B, NDUFA6, NDUFB2, NOS2, NRBF2, NUP50, NXF1, NXT1, NXT2, PPP3CC, PSMA7, PSMB4, PSMB7, PSMD8, RAB1A, RAB5A, RAE1, SEC13, SHFM1, WIPI1	hsa05014
22	?	Proteasome	46	7	0.00424156	POMP, PSMA7, PSMB4, PSMB7, PSMD8, PSME4, SHFM1	hsa03050
23	?	Shigellosis	247	20	0.00814396	ARHGEF2, ARPC2, ARPC5L, ATG12, BCL10, CASP4, CXCL8, H3F3B, JUN, MALT1, MAP1LC3B, MYL12A, RHOA, RIPK2, SKP1, UBB, UBE2D1, UBE2D2, UBE2N, WIPI1	hsa05131
24	?	Ubiquitin mediated proteolysis	142	13	0.0118268	ERCC8, ITCH, RNF7, SKP1, TCEB1, UBA6, UBB, UBE2A, UBE2D1, UBE2D2, UBE2G1, UBE2L3, UBE2N	hsa04120
25	?	Colorectal cancer	86	9	0.0152231	BBC3, BCL2L11, CASP3, FOS, GADD45A, GADD45B, GADD45G, JUN, RHOA	hsa05210
26	?	Amoebiasis	102	10	0.0166026	ARG1, ARG2, CASP3, CXCL1, CXCL2, CXCL3, CXCL8, NOS2, PRDX1, RAB5A	hsa05146
27	?	RNA polymerase	34	5	0.0173359	CRCP, POLR1C, POLR1D, POLR2B, POLR2J	hsa03020
28	?	NF-kappa B signaling pathway	104	10	0.0188005	BCL10, CXCL1, CXCL2, CXCL3, CXCL8, GADD45A, GADD45B, GADD45G, MALT1, TNFAIP3	hsa04064
29	?	TNF signaling pathway	112	10	0.0297577	CASP3, CCL20, CXCL1, CXCL2, CXCL3, FOS, ITCH, JUN, MMP3, TNFAIP3	hsa04668
30	?	Salmonella infection	249	18	0.0328461	ARL8B, ARPC2, ARPC5L, CASP3, CASP4, CXCL8, FOS, HSP90AA1, HSP90AB1, HSP90B1, JUN, MYL12A, RAB5A, RHOA, RIPK2, SKP1, SNX9, TXN	hsa05132
31	?	FoxO signaling pathway	131	11	0.0345801	ATG12, BCL2L11, G6PC, GABARAPL1, GABARAPL2, GADD45A, GADD45B, GADD45G, PRKAB2, SGK1, SIRT1	hsa04068
32	?	Bladder cancer	41	5	0.0361705	CXCL8, HBEGF, MMP1, RASSF1, THBS1	hsa05219
33	?	Nucleotide metabolism	85	8	0.0376411	AK6, AMPD3, CDA, DGUOK, NT5C3A, NT5E, PNP, XDH	hsa01232
34	?	Mitophagy - animal	72	7	0.0432331	GABARAPL1, GABARAPL2, JUN, MAP1LC3B, RRAS2, TOMM7, UBB	hsa04137
35	?	p53 signaling pathway	73	7	0.0460475	BBC3, CASP3, GADD45A, GADD45B, GADD45G, GORAB, THBS1	hsa04115

## Sheet: 24h unexposed control up
Go Simple DEVEA
		Pathway	N	DEG	p-value	genes	url
1	?	Lysosome	132	29	7.47949e-10	ABCA2, ACP2, ACP5, AP1B1, AP3S2, ATP6AP1, ATP6V0A1, ATP6V0D1, CLTB, CTNS, CTSA, CTSF, CTSH, GGA2, GM2A, GNPTG, GUSB, HEXB, IGF2R, LAMP1, MCOLN1, NAGA, NEU1, NPC2, PLA2G15, PSAP, SLC17A5, TCIRG1, TPP1	hsa04142
2	?	Metabolic pathways	1540	144	6.34367e-09	ACADS, ACO2, ACP2, ACP5, ACSS2, ADH4, ADH6, AGPAT1, AGPAT2, AGPAT3, AGXT, AGXT2, ALAD, ALDH4A1, AMDHD2, APRT, ASMTL, ASRGL1, ATP5D, ATP6AP1, ATP6V0A1, ATP6V0D1, ATP6V0E2, ATP6V1A, B4GALT7, B4GAT1, BBOX1, BHMT, BLVRA, CERS5, CHKA, CHPF, CKB, CNDP1, COLGALT1, COQ3, CYC1, CYP1A2, CYP27A1, CYP3A5, CYP4F2, CYP4F3, DAO, DCXR, DGAT1, DGKA, DHCR7, DHTKD1, DLST, DPM3, ENPP2, ENPP7, ETHE1, ETNK2, EXTL2, FB…	hsa01100
3	?	Human papillomavirus infection	331	43	1.26442e-06	AKT2, ATP6AP1, ATP6V0A1, ATP6V0D1, ATP6V0E2, ATP6V1A, BAD, CCND3, CCNE1, CREB3L3, DVL1, DVL2, DVL3, E2F1, GNAS, HES4, HLA-A, HLA-B, HLA-C, HLA-F, HRAS, IRF3, ITGA7, LAMA5, LAMB1, LAMB2, LAMB3, MAP2K2, MAPK3, PARD6A, PIK3CD, PKM, PPP2R5D, PRKACA, PRKCZ, PXN, RFNG, RPS6KB2, TADA3, TCF7L1, TCIRG1, TUBG1, WNT7B	hsa05165
4	?	Cholesterol metabolism	50	12	3.04522e-05	ABCG8, ANGPTL4, APOA1, APOA4, APOC3, APOE, APOH, CYP27A1, LDLRAP1, NPC2, SCARB1, STARD3	hsa04979
5	?	Autophagy - animal	141	22	3.41835e-05	AKT2, ATG4C, ATG4D, BAD, BCL2L1, DEPTOR, HRAS, LAMP1, MAP1LC3A, MAP2K2, MAPK3, MTMR14, MTMR4, PIK3CD, PRKACA, RPS6KB2, RRAGD, RRAS, TP53INP2, ULK1, UVRAG, WIPI2	hsa04140
6	?	Fat digestion and absorption	43	11	3.44031e-05	ABCG8, AGPAT1, AGPAT2, APOA1, APOA4, DGAT1, GOT2, MOGAT2, SCARB1, SLC27A1, SLC27A4	hsa04975
7	?	Insulin signaling pathway	137	21	6.70972e-05	AKT2, BAD, ELK1, FBP1, FLOT1, HRAS, INSR, MAP2K2, MAPK3, PCK1, PIK3CD, PPP1CA, PPP1R3B, PRKACA, PRKAR1B, PRKCZ, PTPRF, RAPGEF1, RPS6KB2, SREBF1, TRIP10	hsa04910
8	?	Insulin resistance	108	18	7.29502e-05	AKT2, CREB3L3, CRTC2, INSR, MLXIPL, NFKBIA, PCK1, PIK3CD, PPP1CA, PPP1R3B, PRKCZ, PTPRF, RPS6KA1, RPS6KB2, SLC27A1, SLC27A4, SLC27A5, SREBF1	hsa04931
9	?	Carbon metabolism	115	18	0.000167755	ACADS, ACO2, ACSS2, AGXT, DLST, FBP1, GLYCTK, GOT2, HAO2, ME1, OGDH, OGDHL, PFKM, PGP, PHGDH, PKM, SHMT1, TKT	hsa01200
10	?	Endocytosis	251	30	0.000244347	AGAP1, AP2A1, AP2A2, AP2M1, AP2S1, ARAP1, ARF5, ARFGAP1, ASAP3, BIN1, CBLC, CLTB, FGFR4, GBF1, HGS, HLA-A, HLA-B, HLA-C, HLA-F, HRAS, IGF2R, IQSEC1, LDLRAP1, MVB12A, PARD6A, PRKCZ, RAB11FIP1, SH3GLB2, VPS26B, ZFYVE27	hsa04144
11	?	Neurotrophin signaling pathway	119	18	0.000260523	ABL1, AKT2, ARHGDIA, BAD, BEX3, CAMK2G, HRAS, MAGED1, MAP2K2, MAP2K5, MAPK3, MAPKAPK2, NFKBIA, NFKBIE, PIK3CD, RAPGEF1, RPS6KA1, YWHAE	hsa04722
12	?	mTOR signaling pathway	156	21	0.00043078	AKT2, ATP6V1A, DEPTOR, DVL1, DVL2, DVL3, GATSL2, HRAS, INSR, LPIN2, MAP2K2, MAPK3, NPRL3, PIK3CD, RPS6KA1, RPS6KB2, RRAGD, ULK1, WDR24, WDR59, WNT7B	hsa04150
13	?	Cellular senescence	156	20	0.00109435	AKT2, CAPN1, CCND3, CCNE1, E2F1, HIPK2, HLA-A, HLA-B, HLA-C, HLA-F, HRAS, ITPR3, MAP2K2, MAPK3, MAPKAPK2, PIK3CD, PPP1CA, RASSF5, RRAS, TRPV4	hsa04218
14	?	PPAR signaling pathway	75	12	0.00165028	ANGPTL4, APOA1, APOA5, APOC3, CYP27A1, HMGCS2, ME1, PCK1, PLIN2, SLC27A1, SLC27A4, SLC27A5	hsa03320
15	?	Glyoxylate and dicarboxylate metabolism	30	7	0.00169716	ACO2, ACSS2, AGXT, GLYCTK, HAO2, PGP, SHMT1	hsa00630
16	?	Acute myeloid leukemia	67	11	0.00206144	AKT2, BAD, CEBPA, HRAS, JUP, MAP2K2, MAPK3, PIK3CD, RPS6KB2, TCF7L1, ZBTB16	hsa05221
17	?	Human immunodeficiency virus 1 infection	212	24	0.00211804	AKT2, AP1B1, BAD, BCL2L1, BST2, GNA11, GNAI2, GNB2, GNB5, HLA-A, HLA-B, HLA-C, HLA-F, HRAS, IRF3, ITPR3, LIMK2, MAP2K2, MAPK3, NFKBIA, PIK3CD, PXN, RPS6KB2, SAMHD1	hsa05170
18	?	Glycine, serine and threonine metabolism	40	8	0.00231838	AGXT, AGXT2, BHMT, DAO, GCAT, GLYCTK, PHGDH, SHMT1	hsa00260
19	?	Cushing syndrome	155	19	0.00244581	ARMC5, CACNA1H, CAMK2G, CCNE1, CREB3L3, DVL1, DVL2, DVL3, E2F1, GNA11, GNAI2, GNAS, ITPR3, MAP2K2, MAPK3, PRKACA, SCARB1, TCF7L1, WNT7B	hsa04934
20	?	VEGF signaling pathway	59	10	0.00255143	AKT2, BAD, HRAS, MAP2K2, MAPK3, MAPKAPK2, MAPKAPK3, PIK3CD, PXN, SPHK2	hsa04370
21	?	Other glycan degradation	18	5	0.00350322	GBA2, HEXB, HEXDC, MAN2B2, NEU1	hsa00511
22	?	Human T-cell leukemia virus 1 infection	222	24	0.00387811	AKT2, ANAPC2, BCL2L1, CCND3, CCNE1, CD40, CREB3L3, CRTC2, E2F1, ELK1, ESPL1, HLA-A, HLA-B, HLA-C, HLA-F, HRAS, MAP2K2, MAP3K14, MAPK3, NFKB2, NFKBIA, PIK3CD, PRKACA, VAC14	hsa05166
23	?	Human cytomegalovirus infection	225	24	0.00460036	AKT2, BCAR1, CREB3L3, E2F1, ELK1, GNA11, GNAI2, GNAS, GNB2, GNB5, HLA-A, HLA-B, HLA-C, HLA-F, HRAS, IRF3, ITPR3, MAP2K2, MAPK3, NFKBIA, PIK3CD, PRKACA, PXN, RPS6KB2	hsa05163
24	?	Prostate cancer	97	13	0.00535409	AKT2, BAD, CCNE1, CREB3L3, E2F1, HRAS, MAP2K2, MAPK3, NFKBIA, PIK3CD, SPINT1, TCF7L1, TMPRSS2	hsa05215
25	?	Chronic myeloid leukemia	76	11	0.00563224	ABL1, AKT2, BAD, BCL2L1, BCR, E2F1, HRAS, MAP2K2, MAPK3, NFKBIA, PIK3CD	hsa05220
26	?	Viral carcinogenesis	204	22	0.00573189	ATP6V0D1, BAD, CCND3, CCNE1, CREB3L3, HDAC3, HLA-A, HLA-B, HLA-C, HLA-F, HRAS, IRF3, MAPK3, MAPKAPK2, NFKB2, NFKBIA, PIK3CD, PKM, PRKACA, PXN, VAC14, YWHAE	hsa05203
27	?	Glycerophospholipid metabolism	98	13	0.00584365	AGPAT1, AGPAT2, AGPAT3, CHKA, DGKA, ETNK2, LPIN2, PCYT2, PLA1A, PLA2G15, PLB1, PLD3, PNPLA6	hsa00564
28	?	Pyruvate metabolism	47	8	0.00654377	ACSS2, ADH4, ADH6, GLO1, HAGH, ME1, PCK1, PKM	hsa00620
29	?	Axon guidance	182	20	0.00670496	ABL1, ABLIM3, CAMK2G, CDK5, EPHA1, EPHB4, GDF7, GNAI2, HRAS, LIMK2, MAPK3, MYL5, PARD6A, PIK3CD, PRKCZ, RHOD, ROBO3, RRAS, SMO, SRGAP2	hsa04360
30	?	Synaptic vesicle cycle	78	11	0.00686399	AP2A1, AP2A2, AP2M1, AP2S1, ATP6V0A1, ATP6V0D1, ATP6V0E2, ATP6V1A, CLTB, NAPA, TCIRG1	hsa04721
31	?	Melanogenesis	101	13	0.00752977	CAMK2G, CREB3L3, DVL1, DVL2, DVL3, GNAI2, GNAS, HRAS, MAP2K2, MAPK3, PRKACA, TCF7L1, WNT7B	hsa04916
32	?	Vibrio cholerae infection	50	8	0.00953839	ATP6AP1, ATP6V0A1, ATP6V0D1, ATP6V0E2, ATP6V1A, GNAS, PRKACA, TCIRG1	hsa05110
33	?	Focal adhesion	201	21	0.0097452	AKT2, ARHGAP35, BAD, BCAR1, CCND3, DIAPH1, ELK1, FLNA, HRAS, ITGA7, LAMA5, LAMB1, LAMB2, LAMB3, MAPK3, MYL5, MYLK, PIK3CD, PPP1CA, PXN, RAPGEF1	hsa04510
34	?	Adherens junction	71	10	0.0098241	BAIAP2, INSR, MAPK3, NECTIN2, PTPN6, PTPRF, PTPRJ, SNAI2, SSX2IP, TCF7L1	hsa04520
35	?	Glucagon signaling pathway	107	13	0.0120409	AKT2, CAMK2G, CREB3L3, CRTC2, FBP1, GNAS, ITPR3, PCK1, PFKM, PKM, PPP4C, PRKACA, SIK2	hsa04922
36	?	Regulation of actin cytoskeleton	218	22	0.0121696	ARHGAP35, BAIAP2, BCAR1, CYFIP2, DIAPH1, F2, FGF21, FGFR4, HRAS, ITGA7, LIMK2, MAP2K2, MAPK3, MYH10, MYH14, MYH9, MYL5, MYLK, PIK3CD, PPP1CA, PXN, RRAS	hsa04810
37	?	Sphingolipid metabolism	53	8	0.01345	CERS5, ENPP7, GAL3ST1, GBA2, HEXB, NEU1, PSAP, SPHK2	hsa00600
38	?	Endocrine and other factor-regulated calcium reabsorption	53	8	0.01345	AP2A1, AP2A2, AP2M1, AP2S1, ATP1A1, CLTB, GNAS, PRKACA	hsa04961
39	?	GnRH secretion	64	9	0.014106	AKT2, CACNA1H, GNA11, HRAS, ITPR3, KCNN2, MAP2K2, MAPK3, PIK3CD	hsa04929
40	?	Apoptosis	136	15	0.0169864	AKT2, BAD, BCL2L1, CAPN1, CTSF, CTSH, DAB2IP, DAXX, HRAS, ITPR3, MAP2K2, MAP3K14, MAPK3, NFKBIA, PIK3CD	hsa04210
41	?	Long-term potentiation	67	9	0.0186834	CAMK2G, HRAS, ITPR3, MAP2K2, MAPK3, PPP1CA, PPP1R1A, PRKACA, RPS6KA1	hsa04720
42	?	Sulfur metabolism	10	3	0.019123	ETHE1, MPST, PAPSS1	hsa00920
43	?	Apelin signaling pathway	139	15	0.0203494	AKT2, GNAI2, GNB2, GNB5, HRAS, ITPR3, MAP1LC3A, MAP2K2, MAPK3, MYL3, MYLK, PRKACA, RPS6KB2, RRAS, SPHK2	hsa04371
44	?	Collecting duct acid secretion	27	5	0.0210864	ATP6V0A1, ATP6V0D1, ATP6V0E2, ATP6V1A, TCIRG1	hsa04966
45	?	Other types of O-glycan biosynthesis	47	7	0.0216528	COLGALT1, GALNT11, GALNT18, PLOD3, POMT1, POMT2, RFNG	hsa00514
46	?	Endometrial cancer	58	8	0.0223901	AKT2, BAD, ELK1, HRAS, MAP2K2, MAPK3, PIK3CD, TCF7L1	hsa05213
47	?	Epithelial cell signaling in Helicobacter pylori infection	70	9	0.0242537	ATP6AP1, ATP6V0A1, ATP6V0D1, ATP6V0E2, ATP6V1A, CSK, MAP3K14, NFKBIA, TCIRG1	hsa05120
48	?	Central carbon metabolism in cancer	70	9	0.0242537	AKT2, HRAS, MAP2K2, MAPK3, PFKM, PIK3CD, PKM, SIRT6, SLC16A3	hsa05230
49	?	Hepatocellular carcinoma	168	17	0.0249927	AKT2, BAD, BCL2L1, DVL1, DVL2, DVL3, E2F1, ELK1, GSTA4, GSTM4, HRAS, MAP2K2, MAPK3, PIK3CD, RPS6KB2, TCF7L1, WNT7B	hsa05225
50	?	Rap1 signaling pathway	210	20	0.028599	AKT2, BCAR1, CSF1, FGF21, FGFR4, GNAI2, GNAS, HRAS, INSR, MAP2K2, MAPK3, PARD6A, PIK3CD, PRKCZ, RAP1GAP, RAPGEF1, RAPGEF2, RASSF5, RRAS, SIPA1	hsa04015
51	?	AMPK signaling pathway	120	13	0.0287148	AKT2, CREB3L3, CRTC2, FBP1, HNF4A, INSR, PCK1, PFKM, PIK3CD, PPP2R5D, RPS6KB2, SREBF1, ULK1	hsa04152
52	?	Glycerolipid metabolism	61	8	0.0294197	AGPAT1, AGPAT2, AGPAT3, DGAT1, DGKA, GLYCTK, LPIN2, MOGAT2	hsa00561
53	?	Thyroid hormone signaling pathway	121	13	0.0304753	AKT2, ATP1A1, BAD, DIO1, HDAC3, HRAS, MAP2K2, MAPK3, PFKM, PIK3CD, PLCD1, PRKACA, SLC16A2	hsa04919
54	?	Vascular smooth muscle contraction	134	14	0.0312865	CALCA, GNA11, GNAS, ITPR3, MAP2K2, MAPK3, MYH10, MYH14, MYH9, MYL6B, MYLK, NPR2, PPP1CA, PRKACA	hsa04270
55	?	ErbB signaling pathway	85	10	0.0315432	ABL1, AKT2, BAD, CAMK2G, ELK1, HRAS, MAP2K2, MAPK3, PIK3CD, RPS6KB2	hsa04012
56	?	Citrate cycle (TCA cycle)	30	5	0.0321097	ACO2, DLST, OGDH, OGDHL, PCK1	hsa00020
57	?	Arginine and proline metabolism	51	7	0.0324559	ALDH4A1, CKB, CNDP1, DAO, GOT2, OAT, SAT2	hsa00330
58	?	Endocrine resistance	98	11	0.0337066	AKT2, BAD, CARM1, E2F1, GNAS, HRAS, MAP2K2, MAPK3, PIK3CD, PRKACA, RPS6KB2	hsa01522
59	?	Lysine degradation	63	8	0.0348713	BBOX1, COLGALT1, DHTKD1, DLST, GCDH, PLOD1, PLOD3, SMYD3	hsa00310
60	?	Gastric cancer	149	15	0.0352542	AKT2, CCNE1, DVL1, DVL2, DVL3, E2F1, FGF21, HRAS, JUP, MAP2K2, MAPK3, PIK3CD, RPS6KB2, TCF7L1, WNT7B	hsa05226
61	?	Platelet activation	124	13	0.036226	AKT2, ARHGAP35, F2, GNAI2, GNAS, ITPR3, MAPK3, MYLK, PIK3CD, PPP1CA, PRKACA, PRKCZ, STIM1	hsa04611
62	?	PI3K-Akt signaling pathway	354	30	0.0369164	AKT2, BAD, BCL2L1, CCND3, CCNE1, CDC37, CREB3L3, CRTC2, CSF1, FGF21, FGFR4, GNB2, GNB5, HRAS, INSR, ITGA7, LAMA5, LAMB1, LAMB2, LAMB3, MAP2K2, MAPK3, PCK1, PIK3AP1, PIK3CD, PKN1, PPP2R5D, RPS6KB2, SGK3, YWHAE	hsa04151
63	?	Gap junction	88	10	0.0388121	GNA11, GNAI2, GNAS, HRAS, ITPR3, MAP2K2, MAP2K5, MAPK3, PRKACA, TUBB6	hsa04540
64	?	Cholinergic synapse	113	12	0.0396412	AKT2, CAMK2G, CREB3L3, GNA11, GNAI2, GNB2, GNB5, HRAS, ITPR3, MAPK3, PIK3CD, PRKACA	hsa04725
65	?	Terpenoid backbone biosynthesis	22	4	0.0404544	HMGCS2, MVD, MVK, PCYOX1	hsa00900
66	?	Pathways in cancer	531	42	0.0419348	ABL1, AKT2, BAD, BCL2L1, BCR, CAMK2G, CCND3, CCNE1, CEBPA, DVL1, DVL2, DVL3, E2F1, ELK1, F2, FGF21, FGFR4, GNA11, GNAI2, GNAS, GNB2, GNB5, GSTA4, GSTM4, HRAS, JUP, LAMA5, LAMB1, LAMB2, LAMB3, MAP2K2, MAPK3, NFKB2, NFKBIA, PIK3CD, PRKACA, RASSF5, RPS6KB2, SMO, TCF7L1, WNT7B, ZBTB16	hsa05200
67	?	Oxytocin signaling pathway	154	15	0.0451367	CAMK1, CAMK2G, ELK1, GNAI2, GNAS, HRAS, ITPR3, MAP2K2, MAP2K5, MAPK3, MYL6B, MYLK, NPR2, PPP1CA, PRKACA	hsa04921
68	?	Kaposi sarcoma-associated herpesvirus infection	194	18	0.0454152	AKT2, E2F1, GNB2, GNB5, HLA-A, HLA-B, HLA-C, HLA-F, HRAS, IRF3, ITPR3, MAP1LC3A, MAP2K2, MAPK3, MAPKAPK2, NFKBIA, PIK3CD, TCF7L1	hsa05167
69	?	Fructose and mannose metabolism	33	5	0.0461716	FBP1, KHK, MPI, PFKM, PMM1	hsa00051
70	?	Salmonella infection	249	22	0.0463065	ACTR1B, AKT2, ARHGEF26, CYFIP2, DCTN3, EXOC4, FHOD1, FLNA, HRAS, MAP2K2, MAPK3, MYL5, NFKBIA, PIK3CD, PKN1, PLEKHM2, PYCARD, RRAS, STX10, TCF7L1, TUBB6, VPS39	hsa05132
71	?	Relaxin signaling pathway	129	13	0.0474664	AKT2, CREB3L3, GNAI2, GNAS, GNB2, GNB5, HRAS, MAP2K2, MAPK3, NFKBIA, PIK3CD, PRKACA, PRKCZ	hsa04926
72	?	Glycolysis / Gluconeogenesis	67	8	0.0477369	ACSS2, ADH4, ADH6, FBP1, GALM, PCK1, PFKM, PKM	hsa00010
73	?	EGFR tyrosine kinase inhibitor resistance	79	9	0.0478493	AKT2, BAD, BCL2L1, GAS6, HRAS, MAP2K2, MAPK3, PIK3CD, RPS6KB2	hsa01521
74	?	C-type lectin receptor signaling pathway	104	11	0.0487327	AKT2, HRAS, ITPR3, MAP3K14, MAPK3, MAPKAPK2, NFKB2, NFKBIA, PIK3CD, PYCARD, RRAS	hsa04625

## Sheet: 24h unexposed control down
Go Simple DEVEA
		Pathway	N	DEG	p-value	genes	url
1	?	Ribosome biogenesis in eukaryotes	109	32	7.45e-16	AK6, BMS1, DKC1, EMG1, FCF1, GAR1, GNL2, GNL3, GTPBP4, HEATR1, IMP3, LSG1, MPHOSPH10, NMD3, NOP56, NOP58, NXF1, NXT1, NXT2, RAN, RIOK1, RIOK2, RPP40, SNU13, UTP14A, UTP15, UTP18, UTP4, UTP6, WDR36, WDR43, WDR75	hsa03008
2	?	Spliceosome	147	35	3.71e-14	ALYREF, BUD31, CCDC12, CDC40, DHX15, EIF4A3, HSPA1A, HSPA1B, LSM6, MAGOH, NCBP2, PHF5A, PRPF3, PRPF4, RBM22, SF3B1, SF3B6, SLU7, SMNDC1, SNRPA1, SNRPB2, SNRPD2, SNU13, SNW1, SRSF10, SRSF2, SRSF3, SRSF5, SRSF7, SYF2, THOC1, TRA2A, TRA2B, U2SURP, ZMAT2	hsa03040
3	?	Nucleocytoplasmic transport	108	23	1.02e-08	ALYREF, EEF1A1, EIF4A3, KPNA4, KPNA6, MAGOH, NCBP2, NMD3, NUP50, NUP54, NXF1, NXT1, NXT2, PNN, RAE1, RAN, RNPS1, SAP18, SEH1L, THOC1, TMEM33, TNPO1, UPF2	hsa03013
4	?	Basal transcription factors	45	11	1.93e-05	CDK7, GTF2A1, GTF2B, GTF2E1, GTF2F2, GTF2H3, TAF12, TAF13, TAF7, TBP, TBPL1	hsa03022
5	?	Viral carcinogenesis	204	26	3.63e-05	CDKN2B, DDX3X, GTF2A1, GTF2B, GTF2E1, GTF2H3, HDAC2, HIST1H2BC, HIST1H2BD, HIST1H2BE, HIST1H2BF, HIST1H2BH, HIST1H2BI, HIST1H4H, JUN, PIK3CA, PRKACB, RASA2, RHOA, SNW1, TBP, TBPL1, UBE3A, YWHAG, YWHAH, YWHAZ	hsa05203
6	?	Cell cycle	126	19	4.17e-05	ANAPC7, BUB3, CDC27, CDK7, CDKN2B, GADD45A, GADD45B, HDAC2, MYC, ORC4, ORC5, RBX1, SFN, SKP1, SMC3, WEE1, YWHAG, YWHAH, YWHAZ	hsa04110
7	?	mRNA surveillance pathway	97	16	5.56e-05	ALYREF, CLP1, CSTF3, EIF4A3, MAGOH, NCBP2, NXF1, NXT1, NXT2, PNN, PPP2R2A, PPP2R3C, RNPS1, SAP18, UPF2, WDR82	hsa03015
8	?	RNA polymerase	34	9	5.66e-05	POLR1C, POLR1D, POLR1E, POLR2B, POLR2D, POLR2H, POLR2K, POLR3B, POLR3C	hsa03020
9	?	Ubiquitin mediated proteolysis	142	19	0.000214387	ANAPC7, CDC27, CUL2, CUL4A, ERCC8, HERC4, ITCH, MAP3K1, RBX1, RNF7, SKP1, TCEB1, UBA6, UBE2A, UBE2D1, UBE2D2, UBE2G1, UBE2K, UBE3A	hsa04120
10	?	Protein processing in endoplasmic reticulum	171	20	0.000877777	BAG1, DNAJA1, DNAJA2, DNAJB1, EIF2S1, HSPA1A, HSPA1B, HSPH1, NGLY1, RBX1, SAR1A, SEC23B, SEC24B, SKP1, UBE2D1, UBE2D2, UBE2G1, UBXN2A, UBXN4, VIMP	hsa04141
11	?	RNA degradation	79	12	0.00100495	BTG3, CNOT2, CNOT7, CNOT9, DCP1A, EXOSC8, HSPA9, LSM1, LSM6, MPHOSPH6, PAN3, ZCCHC7	hsa03018
12	?	Ferroptosis	41	8	0.00134602	FTH1, GCLC, HMOX1, MAP1LC3B, PRNP, SAT1, SLC3A2, SLC7A11	hsa04216
13	?	Shigellosis	247	25	0.00176696	ACTR2, ACTR3B, ARHGEF2, ARPC2, ARPC5L, ATG12, BCL10, CASP4, CRK, CTTN, CXCL8, H3F3B, JUN, MALT1, MAP1LC3B, MYL12A, PIK3CA, PPID, RBX1, RHOA, RIPK2, RRAGC, SKP1, UBE2D1, UBE2D2	hsa05131
14	?	Autophagy - animal	141	16	0.00379773	ATG12, ATG3, CTSB, CTSL, EIF2S1, GABARAPL1, GABARAPL2, MAP1LC3B, NRBF2, PIK3CA, PRKAA1, PRKACB, RRAGC, RRAS2, SH3GLB1, VMP1	hsa04140
15	?	Salmonella infection	249	24	0.00409852	ABI1, ACTR2, ACTR3B, ARL8B, ARPC2, ARPC5L, CASP4, CXCL8, DYNC1LI1, DYNC1LI2, DYNLRB1, FADD, JUN, KIF5B, KPNA4, MYC, MYL12A, PIK3CA, RAB5A, RHOA, RHOG, RIPK2, SKP1, TXN	hsa05132
16	?	Spinocerebellar ataxia	143	15	0.0101853	C10orf2, GTF2B, NFYA, NOP56, NRBF2, PIK3CA, PPIF, PSMA7, PSMB4, PSMB7, PSMD13, RELN, SLC25A6, TBP, TBPL1	hsa05017
17	?	NOD-like receptor signaling pathway	184	18	0.0104387	ATG12, BRCC3, CASP4, CTSB, CXCL8, DNM1L, FADD, GABARAPL1, GABARAPL2, JUN, MAP1LC3B, MFN1, NEK7, PANX1, RHOA, RIPK2, SUGT1, TXN	hsa04621
18	?	Longevity regulating pathway - multiple species	62	8	0.0177499	HDAC2, HSPA1A, HSPA1B, PIK3CA, PRKAA1, PRKACB, PRKAG2, SIRT1	hsa04213
19	?	Tight junction	169	16	0.0202213	ACTR2, ACTR3B, ARHGEF2, ARPC2, ARPC5L, CTTN, JUN, MAP3K1, MYL12A, PPP2R2A, PRKAA1, PRKACB, PRKAG2, RAPGEF6, RDX, RHOA	hsa04530
20	?	Steroid biosynthesis	20	4	0.0204403	FDFT1, MSMO1, SC5D, SQLE	hsa00100
21	?	Cellular senescence	156	15	0.0212441	CDKN2B, CXCL8, ETS1, GADD45A, GADD45B, HUS1, MYC, PIK3CA, PPID, PPP3CA, RRAS2, SERPINE1, SIRT1, SLC25A6, TGFBR1	hsa04218
22	?	Bacterial invasion of epithelial cells	77	9	0.0223752	ACTR2, ACTR3B, ARPC2, ARPC5L, CRK, CTTN, PIK3CA, RHOA, RHOG	hsa05100
23	?	FoxO signaling pathway	131	13	0.0244316	ATG12, BCL2L11, CDKN2B, GABARAPL1, GABARAPL2, GADD45A, GADD45B, PIK3CA, PRKAA1, PRKAG2, SGK1, SIRT1, TGFBR1	hsa04068
24	?	Terpenoid backbone biosynthesis	22	4	0.028352	HMGCR, HMGCS1, IDI1, ZMPSTE24	hsa00900
25	?	TGF-beta signaling pathway	94	10	0.0298849	BMP2, CDKN2B, ID3, MYC, RBX1, RHOA, SKP1, SMAD1, TGFBR1, TGIF1	hsa04350
26	?	Endocytosis	251	21	0.0303	ACTR2, ACTR3B, ARF4, ARPC2, ARPC5L, ASAP1, CHMP5, HSPA1A, HSPA1B, ITCH, KIF5B, LDLR, RAB10, RAB22A, RAB5A, RHOA, SH3GLB1, TGFBR1, VPS35, VPS4B, VTA1	hsa04144
27	?	Mitophagy - animal	72	8	0.0395202	GABARAPL1, GABARAPL2, JUN, MAP1LC3B, MFN1, RRAS2, TAX1BP1, TOMM7	hsa04137
28	?	Nucleotide excision repair	47	6	0.0395613	CDK7, CUL4A, ERCC8, GTF2H3, POLE3, RBX1	hsa03420

[truncated: 2 more sheets: 24h non-steatotic control up, 24h non-steatotic control down]
